# Supplementary material for: Pharmacoscreening, molecular dynamics, and quantum mechanics of inermin from Panax ginseng: a crucial molecule inhibiting exosomal protein target associated with coronary artery disease progression
Source: PeerJ. 2023 Dec 6;11:e16481. doi: 10.7717/peerj.16481 (PMC10710165; doi:10.7717/peerj.16481)
Supplement: Supplemental Information 3 [file peerj-11-16481-s003.xlsx]

## Sheet: Sheet1
Title	docking score
MOL003648	-5.024
MOL004100	-5.014
MOL005384	-4.702
MOL005321	-4.657
MOL005314	-4.618
furosemide_CID_3440	-4.472
MOL002136	-4.308
MOL005308	-4.194
MOL005369	-4.091
digoxin_CID_2724385	-3.971
MOL000787	-3.75
MOL000269	-3.611
MOL005360	-3.569
amlodipine_CID_2162	-3.474
MOL004275	-3.438
MOL005392	-3.359
atorvastatin_CID_60823	-3.038
MOL005348	-3.018
clopidogrel_CID_60606	-2.99
MOL005319	-2.98
MOL005357	-2.831
MOL005315	-2.25
MOL000676	-1.258
MOL005354	-0.994
MOL005378	-0.664
MOL005352	-0.54
MOL005371	-0.5
MOL005355	-0.367
MOL005351	0.043
MOL005370	0.256
MOL005353	0.295
MOL001392	1.315
