# Supplementary material for: Pharmacoscreening, molecular dynamics, and quantum mechanics of inermin from Panax ginseng: a crucial molecule inhibiting exosomal protein target associated with coronary artery disease progression
Source: PeerJ. 2023 Dec 6;11:e16481. doi: 10.7717/peerj.16481 (PMC10710165; doi:10.7717/peerj.16481)
Supplement: Supplemental Information 4 [file peerj-11-16481-s004.xlsx]

## Sheet: RMSD
		Inermin_SMAD2 complex								Furosemide_SMAD2 complex
frame#	Prot_CA	Prot_Backbone	Prot_Sidechain	Prot_All_Heavy	Lig_wrt_Protein	Lig_wrt_Ligand		frame#	Prot_CA	Prot_Backbone	Prot_Sidechain	Prot_All_Heavy	Lig_wrt_Protein	Lig_wrt_Ligand
0	0	0	0	0	0	0		0	0	0	0	0	0	0
1	1.182	1.221	1.752	1.394	1.416	0.447		1	1.33	1.355	1.916	1.53	3.079	1.289
2	1.283	1.314	2.049	1.596	1.989	0.435		2	1.827	1.835	2.377	2.011	3.449	1.472
3	1.393	1.416	2.257	1.801	1.846	0.144		3	2.118	2.121	2.566	2.242	2.435	1.085
4	1.638	1.672	2.434	2.005	2.196	0.142		4	2.938	2.891	3.198	2.944	2.246	1.487
5	1.587	1.603	2.499	2.005	2.106	0.228		5	2.939	2.858	3.19	2.895	3.063	1.428
6	1.758	1.797	2.485	2.085	1.711	0.427		6	2.534	2.469	2.841	2.531	3.793	1.404
7	1.686	1.699	2.467	2.015	1.734	0.143		7	2.263	2.19	2.882	2.425	3.124	1.407
8	1.866	1.897	2.666	2.234	1.4	0.188		8	2.542	2.48	3.167	2.723	3.876	1.473
9	2.269	2.268	2.846	2.495	2.428	0.348		9	2.776	2.723	3.357	2.952	3.366	1.416
10	2.039	2.046	2.746	2.339	1.9	0.424		10	2.304	2.283	3.147	2.618	3.248	1.277
11	2.333	2.308	2.886	2.542	2.075	0.594		11	3.059	2.998	3.567	3.18	2.724	1.39
12	2.141	2.139	2.735	2.362	2.054	0.434		12	2.908	2.864	3.515	3.112	2.914	1.361
13	2.411	2.397	2.917	2.597	2.046	0.399		13	2.742	2.681	3.441	2.978	2.969	1.303
14	2.179	2.15	2.843	2.448	2.1	0.244		14	2.326	2.281	3.252	2.664	4.579	1.309
15	1.919	1.92	2.697	2.259	2.387	0.246		15	2.695	2.655	3.408	2.911	5.346	1.231
16	1.974	1.977	2.766	2.334	1.465	0.137		16	3.02	2.972	3.454	3.129	3.925	1.221
17	2.578	2.585	3.172	2.839	2.292	0.297		17	3.156	3.086	3.546	3.214	3.468	1.293
18	2.167	2.175	2.842	2.459	1.47	0.412		18	3.494	3.427	3.735	3.46	2.879	1.332
19	2.018	2.02	2.796	2.362	1.224	0.276		19	3.704	3.62	3.88	3.627	4.059	1.382
20	2.253	2.249	2.951	2.55	1.396	0.319		20	3.612	3.55	3.831	3.598	3.764	1.551
21	2.211	2.205	2.924	2.499	0.983	0.442		21	3.362	3.31	3.648	3.409	3.456	1.548
22	2.529	2.5	3.177	2.765	2.277	0.328		22	3.003	2.966	3.415	3.125	4.407	1.653
23	2.211	2.224	2.956	2.551	2.23	0.252		23	3.055	3.02	3.536	3.224	4.322	1.306
24	2.559	2.542	3.143	2.801	2.486	0.282		24	3.401	3.351	3.701	3.46	3.014	1.353
25	2.458	2.447	3.081	2.717	2.578	0.137		25	3.54	3.518	3.798	3.587	4.296	1.499
26	2.383	2.368	3.113	2.693	2.055	0.372		26	3.946	3.887	4.138	3.94	3.596	1.333
27	2.35	2.348	3.02	2.633	2.497	0.166		27	4.039	3.988	4.242	4.051	3.56	1.552
28	2.231	2.233	2.937	2.537	2.936	0.222		28	4.104	4.053	4.367	4.159	2.906	1.446
29	2.127	2.124	2.905	2.46	0.923	0.305		29	4.192	4.146	4.317	4.154	2.928	1.313
30	2.189	2.182	2.962	2.522	1.081	0.176		30	4.255	4.202	4.384	4.231	2.968	1.503
31	2.322	2.302	2.995	2.588	1.713	0.326		31	4.178	4.105	4.378	4.158	3.253	1.214
32	2.301	2.299	3.098	2.659	2.383	0.363		32	4.209	4.134	4.423	4.209	3.841	1.174
33	2.234	2.227	2.943	2.529	2.757	0.4		33	4.126	4.061	4.27	4.094	4.205	1.261
34	2.367	2.349	3.021	2.633	4.641	0.308		34	4.149	4.072	4.204	4.083	4.604	1.473
35	2.268	2.253	2.982	2.575	6.111	0.314		35	4.231	4.159	4.307	4.175	4.447	1.311
36	2.465	2.449	3.143	2.751	7.335	0.406		36	4.099	4.014	4.231	4.057	5.43	1.77
37	2.403	2.386	3.018	2.651	4.892	0.245		37	3.95	3.884	4.145	3.949	6.325	1.396
38	2.398	2.382	3.04	2.649	5.267	0.143		38	4.17	4.107	4.243	4.105	6.391	1.268
39	2.607	2.588	3.188	2.835	5.29	0.284		39	4.397	4.343	4.407	4.301	5.537	1.313
40	2.387	2.377	2.944	2.593	6.184	0.271		40	4.276	4.229	4.327	4.195	5.559	1.419
41	2.536	2.516	3.069	2.721	6.141	0.492		41	4.291	4.238	4.289	4.192	5.429	1.494
42	2.533	2.524	3.074	2.727	6.087	0.155		42	4.332	4.274	4.344	4.237	5.789	1.392
43	2.366	2.364	2.945	2.603	6.903	0.396		43	4.421	4.377	4.446	4.327	7.031	1.503
44	2.309	2.314	2.989	2.618	5.828	0.29		44	4.397	4.343	4.399	4.277	6.969	1.177
45	2.461	2.459	3.054	2.704	5.539	0.339		45	4.581	4.547	4.556	4.46	6.231	1.185
46	2.214	2.217	2.951	2.531	5.997	0.228		46	4.521	4.463	4.534	4.394	6.877	1.385
47	2.506	2.494	3.146	2.776	6.202	0.289		47	4.625	4.567	4.657	4.52	6.194	1.067
48	2.285	2.266	3.068	2.623	6.374	0.238		48	4.45	4.406	4.458	4.323	8.016	1.44
49	2.531	2.514	3.238	2.828	6.035	0.308		49	4.321	4.283	4.416	4.272	7.242	1.432
50	2.495	2.466	3.198	2.784	6.305	0.466		50	4.345	4.312	4.439	4.288	5.927	1.274
51	2.431	2.416	3.165	2.754	6.241	0.607		51	4.404	4.369	4.534	4.343	5.36	1.545
52	2.251	2.243	3.045	2.598	6.248	0.457		52	4.547	4.479	4.542	4.407	3.795	0.952
53	2.476	2.463	3.21	2.794	6.095	0.313		53	4.402	4.339	4.432	4.286	2.635	1.371
54	2.114	2.124	2.842	2.441	5.878	0.226		54	4.376	4.329	4.485	4.287	2.763	1.68
55	2.241	2.238	3.045	2.593	6.257	0.276		55	4.5	4.452	4.533	4.404	2.454	1.473
56	2.205	2.191	2.962	2.512	6.106	0.194		56	4.504	4.465	4.568	4.441	2.791	1.461
57	2.307	2.333	3.096	2.677	6.289	0.396		57	4.718	4.677	4.688	4.609	2.895	1.459
58	2.467	2.434	3.241	2.78	6.494	0.453		58	4.674	4.64	4.652	4.579	3.585	1.601
59	2.288	2.289	3.054	2.617	5.455	0.298		59	4.638	4.601	4.613	4.536	3.317	1.635
60	2.284	2.282	2.98	2.585	5.284	0.301		60	4.667	4.628	4.672	4.577	3.095	1.466
61	2.307	2.292	3.009	2.606	6.268	0.586		61	4.69	4.641	4.659	4.582	2.896	1.505
62	2.22	2.199	3.032	2.573	5.103	0.251		62	4.558	4.492	4.564	4.445	2.995	1.577
63	2.352	2.346	3.057	2.661	6.743	0.278		63	4.634	4.567	4.642	4.522	3.643	1.464
64	2.358	2.333	3.162	2.717	6.787	0.354		64	4.59	4.543	4.671	4.544	3.394	1.578
65	2.476	2.447	3.153	2.739	6.124	0.196		65	4.727	4.687	4.731	4.646	3.655	1.817
66	2.392	2.394	3.19	2.759	6.638	0.51		66	4.806	4.761	4.748	4.684	3.318	1.706
67	2.302	2.303	3.045	2.614	5.081	0.2		67	4.561	4.51	4.516	4.428	3.407	1.532
68	2.62	2.609	3.278	2.889	5.61	0.385		68	4.589	4.552	4.653	4.536	3.41	1.373
69	2.343	2.35	3.032	2.64	6.101	0.253		69	4.345	4.307	4.45	4.303	3.621	1.508
70	2.363	2.377	3.116	2.706	5.92	0.17		70	4.324	4.273	4.414	4.255	3.354	1.536
71	2.402	2.41	3.035	2.66	7.01	0.396		71	4.473	4.434	4.584	4.448	4.051	1.52
72	2.266	2.272	3.037	2.592	5.99	0.5		72	4.305	4.257	4.405	4.252	3.769	1.448
73	2.431	2.413	3.148	2.706	5.885	0.561		73	4.425	4.379	4.582	4.428	3.529	1.513
74	2.208	2.218	2.986	2.526	5.678	0.414		74	4.317	4.281	4.415	4.29	3.646	1.669
75	2.159	2.162	3.053	2.557	7.041	0.22		75	4.232	4.175	4.347	4.189	4.586	1.664
76	2.28	2.271	3.052	2.605	7.286	0.351		76	4.56	4.498	4.67	4.523	3.345	1.629
77	2.189	2.19	2.989	2.54	6.285	0.154		77	4.341	4.293	4.481	4.327	3.385	1.45
78	2.526	2.507	3.231	2.817	7.19	0.291		78	4.516	4.455	4.545	4.412	3.916	1.426
79	2.465	2.461	3.138	2.743	8.346	0.129		79	4.5	4.452	4.657	4.488	3.743	1.284
80	2.188	2.198	2.997	2.546	7.732	0.289		80	4.374	4.317	4.562	4.384	4.162	1.365
81	2.216	2.222	3.048	2.589	6.853	0.428		81	4.449	4.404	4.518	4.388	3.021	1.259
82	2.353	2.327	3.117	2.665	7.403	0.149		82	4.486	4.432	4.607	4.464	4.181	1.64
83	2.394	2.396	3.131	2.713	7.999	0.209		83	4.235	4.159	4.37	4.205	3.72	1.495
84	2.365	2.343	3.038	2.642	6.003	0.315		84	4.274	4.227	4.367	4.247	3.646	1.649
85	2.483	2.466	3.239	2.819	5.81	0.172		85	4.373	4.316	4.565	4.374	3.891	1.843
86	2.247	2.244	3.029	2.589	6.233	0.555		86	4.543	4.484	4.733	4.551	3.483	1.942
87	2.454	2.475	3.054	2.697	5.308	0.268		87	4.322	4.264	4.478	4.307	4.162	1.688
88	2.658	2.653	3.208	2.852	7.898	0.49		88	4.491	4.444	4.65	4.489	3.541	1.298
89	2.343	2.346	3.063	2.629	9.558	0.325		89	4.791	4.744	4.946	4.776	4.045	1.396
90	2.443	2.469	3.121	2.723	7.626	0.307		90	4.724	4.68	4.903	4.699	3.964	1.783
91	2.529	2.531	3.075	2.714	7.259	0.304		91	4.718	4.688	4.922	4.735	4.334	1.878
92	2.376	2.401	3.166	2.743	8.045	0.22		92	4.302	4.27	4.508	4.307	3.08	1.404
93	2.194	2.23	2.984	2.559	13.288	0.419		93	4.351	4.327	4.52	4.344	3.024	1.503
94	2.462	2.479	3.204	2.803	10.04	0.143		94	4.179	4.14	4.437	4.212	3.908	1.586
95	2.443	2.439	3.138	2.722	12.389	0.58		95	4.109	4.075	4.378	4.138	2.929	1.586
96	2.525	2.528	3.253	2.84	13.973	0.281		96	4.282	4.256	4.536	4.309	4.04	1.554
97	2.344	2.349	2.988	2.6	20.739	0.317		97	4.253	4.221	4.516	4.285	3.737	1.485
98	2.254	2.277	2.932	2.54	50.903	0.143		98	4.328	4.285	4.582	4.348	4.108	1.526
99	2.417	2.444	3.019	2.66	42.824	0.635		99	4.328	4.29	4.559	4.352	3.652	1.263
100	2.445	2.461	3.056	2.683	43.786	0.34		100	4.533	4.508	4.753	4.548	3.786	1.561
101	2.623	2.631	3.079	2.771	40.424	0.311		101	4.478	4.454	4.768	4.54	4.057	1.579
102	2.632	2.637	3.085	2.78	41.712	0.416		102	4.461	4.431	4.665	4.469	3.494	1.493
103	2.482	2.501	3.077	2.731	41.526	0.356		103	4.377	4.344	4.625	4.421	4.234	1.572
104	2.601	2.618	3.192	2.863	41.39	0.223		104	4.247	4.218	4.423	4.265	4.241	1.553
105	2.394	2.41	2.969	2.608	41.401	0.217		105	4.253	4.217	4.445	4.268	4.039	1.437
106	2.245	2.265	2.928	2.528	41.871	0.26		106	4.196	4.151	4.418	4.221	2.999	1.607
107	2.389	2.392	3.079	2.671	41.227	0.178		107	4.223	4.176	4.467	4.25	3.172	1.606
108	2.447	2.446	3.138	2.738	41.32	0.144		108	4.161	4.117	4.381	4.204	3.924	1.83
109	2.398	2.423	3.147	2.751	41.665	0.318		109	4.184	4.129	4.476	4.231	3.172	1.5
110	2.288	2.312	2.916	2.563	42.284	0.419		110	4.365	4.334	4.541	4.38	3.771	1.694
111	2.361	2.38	3.001	2.62	40.424	0.35		111	4.225	4.179	4.447	4.241	3.267	1.711
112	2.305	2.307	3.023	2.596	39.685	0.555		112	4.19	4.151	4.413	4.201	3.531	1.846
113	2.123	2.155	2.931	2.476	40.123	0.64		113	4.185	4.141	4.411	4.218	3.55	1.762
114	2.309	2.326	3.049	2.636	39.778	0.31		114	4.204	4.166	4.36	4.201	3.657	1.529
115	2.119	2.157	2.942	2.482	39.654	0.394		115	4.262	4.215	4.414	4.244	4.165	1.689
116	2.181	2.207	3.024	2.566	39.445	0.384		116	4.288	4.254	4.486	4.306	4.246	1.635
117	2.222	2.236	2.917	2.497	38.993	0.292		117	4.48	4.442	4.62	4.476	4.071	1.546
118	2.346	2.377	2.993	2.611	39.041	0.196		118	4.401	4.361	4.575	4.391	3.147	1.645
119	2.328	2.348	2.927	2.543	38.641	0.356		119	4.228	4.184	4.401	4.232	3.39	1.708
120	2.259	2.298	2.928	2.536	40.201	0.23		120	4.401	4.352	4.573	4.38	2.817	1.676
121	2.15	2.151	2.924	2.47	39.554	0.167		121	4.114	4.076	4.39	4.149	2.651	1.439
122	2.344	2.361	2.912	2.549	38.259	0.233		122	4.233	4.198	4.474	4.261	2.893	1.295
123	2.398	2.404	3.03	2.645	39.77	0.181		123	4.123	4.083	4.367	4.142	3.629	1.609
124	2.27	2.29	2.874	2.524	39.843	0.189		124	4.044	4.002	4.341	4.086	3.334	1.519
125	2.345	2.346	2.938	2.542	40.272	0.165		125	4.18	4.145	4.38	4.17	3.452	1.572
126	2.173	2.187	2.832	2.434	40.519	0.309		126	4.106	4.064	4.408	4.147	3.263	1.467
127	2.418	2.441	2.94	2.626	39.627	0.197		127	4.433	4.405	4.62	4.438	4.106	1.319
128	2.434	2.455	2.974	2.64	40.271	0.466		128	4.396	4.371	4.592	4.382	3.857	1.448
129	2.313	2.339	2.98	2.587	39.755	0.189		129	4.272	4.242	4.528	4.291	3.623	1.74
130	2.325	2.344	2.987	2.605	39.895	0.23		130	4.406	4.382	4.663	4.426	3.841	1.73
131	2.12	2.152	2.905	2.48	40.278	0.173		131	4.371	4.342	4.62	4.401	3.894	1.32
132	2.49	2.512	3.151	2.764	39.946	0.228		132	4.452	4.432	4.728	4.491	3.936	1.54
133	2.438	2.448	3.136	2.745	40.623	0.274		133	4.379	4.357	4.717	4.451	3.961	1.524
134	2.458	2.478	3.24	2.804	39.861	0.164		134	4.284	4.237	4.58	4.321	3.992	1.528
135	2.284	2.291	2.949	2.533	38.723	0.415		135	4.292	4.268	4.508	4.3	3.711	1.555
136	2.285	2.296	2.987	2.579	40.263	0.126		136	4.379	4.358	4.667	4.418	4.017	1.876
137	2.677	2.694	3.172	2.863	40.202	0.162		137	4.424	4.391	4.662	4.451	3.456	1.836
138	2.232	2.253	2.975	2.557	39.949	0.128		138	4.504	4.485	4.74	4.525	3.78	1.668
139	2.349	2.357	3.001	2.593	40.664	0.281		139	4.289	4.254	4.576	4.329	3.595	1.345
140	2.426	2.433	3.072	2.679	40.11	0.184		140	4.273	4.244	4.603	4.327	3.573	1.576
141	2.424	2.414	3.115	2.716	39.912	0.281		141	4.329	4.307	4.586	4.353	3.483	1.57
142	2.344	2.341	2.999	2.597	39.663	0.167		142	4.262	4.234	4.53	4.275	3.704	1.837
143	2.393	2.401	2.957	2.59	41.592	0.491		143	4.24	4.216	4.509	4.273	4.153	1.762
144	2.55	2.547	3.111	2.745	40.594	0.152		144	4.413	4.387	4.662	4.428	3.444	1.648
145	2.218	2.234	2.857	2.461	40.246	0.189		145	4.38	4.343	4.644	4.402	4.065	1.519
146	2.424	2.43	2.938	2.568	40.685	0.157		146	4.391	4.349	4.647	4.417	3.445	1.414
147	2.265	2.273	2.965	2.527	39.966	0.251		147	4.302	4.275	4.58	4.342	3.832	1.491
148	2.337	2.324	2.899	2.504	39.874	0.16		148	4.309	4.286	4.57	4.338	3.832	1.706
149	2.237	2.23	2.859	2.43	39.959	0.224		149	4.432	4.403	4.664	4.434	4.432	1.173
150	2.238	2.229	2.979	2.502	41.243	0.173		150	4.37	4.341	4.648	4.404	3.879	1.569
151	2.315	2.314	2.996	2.563	39.971	0.265		151	4.421	4.388	4.678	4.454	4.043	1.5
152	2.361	2.336	3.084	2.612	39.519	0.246		152	4.353	4.321	4.641	4.382	4.12	1.746
153	2.398	2.394	2.977	2.585	39.152	0.154		153	4.381	4.351	4.615	4.392	3.951	1.697
154	1.853	1.875	2.883	2.298	40.219	0.229		154	4.143	4.121	4.489	4.223	3.937	1.686
155	1.916	1.93	2.879	2.325	39.778	0.298		155	4.164	4.129	4.556	4.255	4.495	1.996
156	1.977	2.004	2.945	2.408	40.886	0.189		156	4.303	4.284	4.55	4.334	4.546	1.962
157	1.967	1.996	2.885	2.365	40.496	0.324		157	4.398	4.37	4.709	4.465	4.749	1.646
158	2.31	2.331	3.085	2.619	40.157	0.283		158	4.494	4.47	4.695	4.481	3.077	1.454
159	2.131	2.162	3.031	2.513	39.847	0.181		159	4.274	4.229	4.604	4.319	4.625	1.592
160	2.111	2.15	3.009	2.501	40.091	0.362		160	4.283	4.259	4.545	4.31	4.588	1.415
161	1.953	1.956	2.964	2.376	39.363	0.461		161	4.253	4.218	4.534	4.299	4.585	1.552
162	2.034	2.073	2.929	2.409	39.765	0.163		162	4.382	4.343	4.616	4.39	5.142	1.619
163	2.115	2.154	2.896	2.431	39.578	0.425		163	4.331	4.295	4.569	4.329	5.365	1.535
164	2.156	2.163	2.928	2.452	39.571	0.226		164	4.323	4.283	4.615	4.339	5.56	1.375
165	2.33	2.36	2.929	2.544	40.079	0.121		165	4.476	4.456	4.68	4.471	5.48	1.452
166	2.138	2.166	2.904	2.447	40.303	0.205		166	4.464	4.429	4.773	4.51	5.433	1.581
167	2.351	2.375	3.046	2.635	40.174	0.145		167	4.382	4.347	4.691	4.399	4.298	1.404
168	2.272	2.317	3.029	2.59	40.389	0.165		168	4.333	4.297	4.51	4.312	2.925	1.289
169	1.817	1.827	2.749	2.216	41.109	0.28		169	4.27	4.232	4.484	4.262	2.438	0.983
170	2.231	2.26	2.99	2.547	41.105	0.337		170	4.264	4.225	4.486	4.265	3.105	1.152
171	1.982	1.989	2.906	2.388	40.92	0.149		171	4.416	4.384	4.616	4.422	3.437	1.537
172	2.169	2.192	3.013	2.538	43.045	0.227		172	4.561	4.523	4.848	4.595	3.645	1.743
173	2.303	2.322	3.043	2.596	41.366	0.189		173	4.357	4.323	4.501	4.327	3.147	1.777
174	2.658	2.667	3.312	2.912	39.746	0.593		174	4.314	4.279	4.514	4.316	3.461	1.655
175	2.336	2.34	3.074	2.625	40.179	0.147		175	4.221	4.179	4.559	4.294	2.403	1.457
176	2.37	2.361	3.101	2.642	39.121	0.191		176	4.546	4.516	4.741	4.55	4.271	1.533
177	2.315	2.313	3.07	2.614	40.082	0.232		177	4.302	4.253	4.628	4.372	5.946	1.593
178	2.568	2.575	3.209	2.817	39.765	0.224		178	4.279	4.228	4.601	4.326	3.802	1.711
179	2.601	2.575	3.262	2.826	39.45	0.533		179	4.239	4.185	4.509	4.262	3.823	1.629
180	2.492	2.506	3.106	2.707	39.207	0.322		180	4.274	4.235	4.521	4.3	3.417	1.546
181	2.385	2.392	3.06	2.644	39.118	0.519		181	4.326	4.282	4.574	4.347	3.092	1.616
182	2.227	2.236	3.096	2.584	39.286	0.191		182	4.237	4.193	4.503	4.265	3.243	1.336
183	2.32	2.351	3.062	2.63	39.273	0.256		183	4.424	4.386	4.593	4.401	3.543	1.469
184	2.538	2.54	3.222	2.813	39.752	0.234		184	4.227	4.18	4.635	4.32	3.811	1.412
185	2.719	2.708	3.243	2.896	40.066	0.221		185	4.305	4.267	4.673	4.387	5.852	1.383
186	2.484	2.462	3.139	2.708	39.025	0.5		186	4.292	4.253	4.536	4.318	5.128	1.288
187	2.601	2.578	3.211	2.784	39.836	0.313		187	4.358	4.319	4.698	4.423	3.194	1.717
188	2.451	2.464	3.094	2.685	39.763	0.217		188	4.24	4.198	4.628	4.326	4.151	1.73
189	2.779	2.752	3.41	2.996	41.59	0.183		189	4.335	4.291	4.659	4.375	4.162	1.855
190	2.719	2.711	3.351	2.92	42.648	0.286		190	4.307	4.271	4.564	4.331	6.719	1.823
191	2.704	2.671	3.377	2.944	41.438	0.255		191	4.247	4.21	4.615	4.331	6.598	1.642
192	2.827	2.814	3.414	3.02	41.586	0.214		192	4.444	4.407	4.661	4.468	7.188	1.684
193	2.644	2.642	3.309	2.875	40.779	0.257		193	4.343	4.304	4.739	4.447	6.509	1.541
194	2.495	2.499	3.309	2.832	40.423	0.398		194	4.403	4.371	4.742	4.468	5.721	1.354
195	2.324	2.359	3.2	2.697	39.934	0.222		195	4.248	4.213	4.612	4.332	5.546	1.552
196	2.324	2.353	3.127	2.639	38.934	0.408		196	4.26	4.219	4.616	4.348	5.965	1.389
197	2.616	2.62	3.209	2.826	40.082	0.294		197	4.058	4.022	4.478	4.181	5.727	1.833
198	2.411	2.428	3.1	2.667	40.415	0.385		198	3.941	3.9	4.324	4.044	6.579	1.779
199	2.397	2.397	3.155	2.669	41.781	0.315		199	4.116	4.072	4.478	4.238	5.928	1.582
200	2.38	2.402	3.106	2.645	41.869	0.404		200	4.089	4.044	4.506	4.234	6.65	1.416
201	2.365	2.372	3.144	2.664	42.274	0.344		201	4.138	4.11	4.528	4.258	6.346	1.655
202	2.392	2.396	3.085	2.638	42.608	0.274		202	4.062	4.02	4.523	4.201	7.151	1.682
203	2.52	2.524	3.246	2.797	42.511	0.171		203	4.226	4.175	4.598	4.333	6.134	1.108
204	2.506	2.505	3.198	2.758	42.445	0.221		204	4.137	4.083	4.668	4.316	6.399	1.608
205	2.486	2.49	3.146	2.726	42.227	0.289		205	4.176	4.142	4.544	4.279	5.378	1.306
206	2.668	2.673	3.236	2.861	42.518	0.242		206	4.271	4.222	4.632	4.347	5.94	1.296
207	2.546	2.569	3.173	2.787	42.107	0.226		207	4.138	4.095	4.524	4.243	5.669	1.424
208	2.615	2.629	3.251	2.856	42.928	0.168		208	3.985	3.941	4.357	4.067	6.424	1.191
209	2.596	2.596	3.218	2.832	42.688	0.254		209	4.089	4.037	4.488	4.19	7.476	1.552
210	2.586	2.596	3.206	2.794	42.016	0.197		210	4.166	4.13	4.506	4.257	6.659	1.377
211	2.634	2.642	3.204	2.821	42.186	0.353		211	3.867	3.813	4.345	4.005	6.424	1.135
212	2.479	2.5	3.025	2.654	41.292	0.215		212	3.903	3.853	4.37	4.034	5.84	1.504
213	2.574	2.579	3.237	2.804	42.159	0.444		213	4.01	3.962	4.423	4.119	6.876	1.602
214	2.69	2.689	3.214	2.857	41.696	0.43		214	3.943	3.898	4.381	4.062	6.836	1.643
215	2.276	2.291	3.018	2.564	42.401	0.22		215	4.205	4.169	4.5	4.252	7.458	1.376
216	2.35	2.344	3.036	2.583	42.361	0.385		216	4.101	4.047	4.46	4.181	6.865	1.449
217	2.411	2.415	3.051	2.633	41.391	0.272		217	4.043	3.986	4.38	4.094	7.231	1.544
218	2.332	2.332	3.025	2.574	41.38	0.282		218	3.812	3.759	4.173	3.883	6.991	1.466
219	2.4	2.398	3.144	2.67	41.961	0.225		219	3.812	3.767	4.209	3.93	8.707	1.124
220	2.104	2.124	3.108	2.533	42.122	0.291		220	3.899	3.838	4.364	4.049	8.034	1.193
221	1.849	1.884	2.992	2.367	42.008	0.402		221	4.123	4.079	4.431	4.188	7.52	1.208
222	2.106	2.117	3.041	2.482	41.449	0.151		222	3.994	3.948	4.34	4.092	6.253	1.562
223	2.28	2.273	3.125	2.601	41.834	0.528		223	4.112	4.058	4.364	4.133	6.986	1.762
224	2.43	2.41	3.144	2.662	41.942	0.23		224	4.135	4.069	4.456	4.202	7.142	1.544
225	2.18	2.203	2.943	2.48	41.14	0.306		225	4.028	3.98	4.385	4.114	6.323	1.136
226	2.266	2.268	3.024	2.544	40.649	0.599		226	3.983	3.918	4.271	4.016	6.858	1.204
227	2.345	2.361	3.072	2.63	41.556	0.534		227	3.965	3.899	4.199	3.977	8.016	1.262
228	2.266	2.272	3.047	2.58	40.862	0.416		228	4.015	3.971	4.331	4.081	8.049	1.206
229	2.349	2.354	3.042	2.627	40.903	0.762		229	3.937	3.901	4.207	3.97	7.303	1.255
230	2.06	2.097	2.925	2.442	41.041	0.353		230	4.159	4.112	4.316	4.127	7.949	1.28
231	2.018	2.045	2.999	2.453	40.901	0.517		231	4.158	4.104	4.44	4.199	7.328	1.693
232	2.056	2.086	2.959	2.447	40.578	0.311		232	4.117	4.08	4.275	4.107	7.804	1.546
233	1.917	1.954	2.926	2.374	41.201	0.231		233	3.87	3.825	4.247	3.964	7.718	1.32
234	1.98	2.019	3.006	2.445	41.049	0.115		234	3.913	3.875	4.26	3.999	7.189	1.433
235	2.048	2.064	2.895	2.407	41.278	0.431		235	3.958	3.909	4.293	4.041	6.738	1.587
236	1.93	1.956	2.833	2.315	41.236	0.424		236	4.012	3.95	4.319	4.07	7.364	1.464
237	2.031	2.068	3.015	2.469	41.486	0.361		237	4.015	3.961	4.27	4.042	6.374	1.256
238	1.879	1.919	2.861	2.313	40.792	0.488		238	3.768	3.722	4.174	3.892	7.121	1.673
239	1.872	1.882	3.008	2.359	41.111	0.431		239	4.007	3.96	4.32	4.065	6.79	1.447
240	1.992	2.008	2.996	2.415	41.178	0.384		240	3.968	3.921	4.36	4.062	6.711	1.348
241	1.927	1.951	2.948	2.361	41.331	0.462		241	3.966	3.922	4.32	4.028	6.845	1.481
242	2.352	2.36	3.234	2.709	41.281	0.362		242	3.808	3.77	4.182	3.898	6.781	1.529
243	2.266	2.259	3.104	2.592	41.114	0.177		243	3.767	3.72	4.125	3.844	6.716	1.548
244	2.339	2.32	3.165	2.649	41.778	0.217		244	3.81	3.778	4.161	3.891	6.834	1.594
245	2.193	2.177	3.093	2.546	42.097	0.371		245	3.861	3.804	4.175	3.927	6.897	1.068
246	2.246	2.241	3.119	2.591	41.963	0.147		246	3.746	3.7	4.068	3.811	6.725	1.512
247	2.332	2.321	3.135	2.649	41.657	0.288		247	3.863	3.819	4.132	3.897	6.849	1.339
248	2.515	2.489	3.301	2.793	42.033	0.152		248	3.823	3.768	4.096	3.845	6.622	1.283
249	2.518	2.506	3.288	2.807	42.327	0.331		249	3.868	3.822	4.18	3.923	6.8	1.535
250	2.328	2.318	3.121	2.623	43.215	0.449		250	3.61	3.572	4.06	3.743	6.576	1.411
251	2.565	2.551	3.297	2.834	43.525	0.193		251	3.711	3.667	4.124	3.824	6.519	1.335
252	2.682	2.655	3.41	2.939	42.941	0.221		252	3.831	3.815	4.249	3.968	6.596	1.266
253	2.734	2.708	3.291	2.892	42.245	0.231		253	3.94	3.902	4.308	4.05	6.711	1.411
254	2.67	2.655	3.258	2.859	42.688	0.217		254	3.934	3.877	4.387	4.067	6.895	1.394
255	2.866	2.836	3.427	3.033	43.142	0.186		255	3.769	3.738	4.329	3.978	6.711	1.477
256	2.822	2.79	3.36	2.958	41.704	0.478		256	3.821	3.786	4.324	4.007	6.736	1.296
257	2.76	2.742	3.294	2.914	41.587	0.484		257	3.753	3.698	4.242	3.921	6.686	1.385
258	2.748	2.738	3.367	2.949	41.417	0.543		258	3.701	3.682	4.213	3.886	6.656	1.49
259	2.894	2.873	3.415	3.04	41.598	0.154		259	3.456	3.434	4.003	3.673	6.804	1.599
260	2.867	2.838	3.435	3.033	41.577	0.215		260	3.668	3.658	4.209	3.866	6.572	1.332
261	2.963	2.951	3.526	3.159	42.167	0.169		261	3.638	3.592	4.143	3.799	6.662	1.274
262	2.648	2.629	3.311	2.872	41.904	0.254		262	3.805	3.753	4.23	3.93	6.725	1.455
263	2.806	2.79	3.33	2.951	42.053	0.64		263	3.67	3.651	4.155	3.829	6.689	1.445
264	2.98	2.954	3.459	3.104	42.167	0.222		264	3.626	3.616	4.146	3.818	6.656	1.262
265	2.885	2.861	3.361	3.013	41.904	0.345		265	3.416	3.392	3.909	3.573	6.807	1.427
266	2.99	2.959	3.473	3.121	41.97	0.637		266	3.227	3.203	3.802	3.411	6.632	1.307
267	2.886	2.855	3.382	3.02	41.565	0.649		267	3.34	3.319	3.878	3.52	6.869	1.45
268	2.566	2.539	3.222	2.77	41.985	0.142		268	3.729	3.696	4.115	3.834	6.678	1.464
269	2.973	2.954	3.515	3.127	42.011	0.325		269	3.595	3.572	3.995	3.713	6.821	1.287
270	2.777	2.765	3.27	2.916	41.609	0.145		270	3.683	3.638	4.045	3.768	7.054	1.377
271	2.795	2.77	3.268	2.913	41.772	0.147		271	3.536	3.505	3.94	3.653	6.563	1.274
272	2.73	2.711	3.227	2.862	42.169	0.226		272	3.47	3.429	3.979	3.632	6.86	1.406
273	2.603	2.58	3.157	2.764	41.943	0.175		273	3.33	3.309	3.762	3.464	6.557	1.316
274	2.724	2.703	3.218	2.846	42.367	0.311		274	3.495	3.453	3.902	3.605	6.554	1.231
275	2.94	2.908	3.454	3.071	41.842	0.232		275	3.505	3.463	3.968	3.65	6.629	1.32
276	2.634	2.606	3.229	2.819	41.596	0.314		276	3.501	3.48	3.956	3.644	6.648	1.402
277	2.742	2.717	3.183	2.846	43.582	0.349		277	3.525	3.485	3.983	3.652	6.689	1.383
278	2.616	2.613	3.175	2.803	42.194	0.288		278	3.777	3.737	4.227	3.914	6.534	1.381
279	2.741	2.709	3.338	2.925	42.382	0.124		279	3.745	3.71	4.253	3.905	6.421	0.957
280	2.583	2.587	3.219	2.816	42.259	0.173		280	3.835	3.789	4.252	3.936	6.656	1.466
281	2.642	2.638	3.209	2.802	43.584	0.16		281	3.602	3.55	4.083	3.739	6.799	1.368
282	2.711	2.708	3.239	2.859	43.508	0.367		282	3.707	3.652	4.178	3.84	6.717	1.309
283	2.691	2.672	3.268	2.863	41.389	0.399		283	3.511	3.466	4.058	3.69	6.704	1.439
284	2.562	2.54	3.23	2.769	41.888	0.32		284	3.609	3.599	4.118	3.772	6.804	1.334
285	2.462	2.459	3.068	2.645	42.067	0.199		285	3.725	3.709	4.285	3.929	6.809	1.601
286	2.592	2.569	3.358	2.871	41.273	0.169		286	3.586	3.575	4.16	3.798	6.691	1.415
287	2.581	2.568	3.229	2.808	41.499	0.526		287	3.685	3.685	4.126	3.831	6.383	1.057
288	2.597	2.572	3.329	2.851	41.66	0.595		288	3.566	3.555	4.09	3.748	6.713	1.344
289	2.406	2.401	3.108	2.656	41.688	0.13		289	3.585	3.554	4.084	3.747	6.595	1.301
290	2.392	2.381	3.108	2.649	42.017	0.157		290	3.832	3.812	4.3	4	6.585	1.034
291	2.302	2.295	3.096	2.614	41.504	0.388		291	3.653	3.624	4.159	3.837	6.431	1.203
292	2.162	2.17	3.01	2.491	41.706	0.222		292	3.513	3.495	4.101	3.734	6.794	1.371
293	2.347	2.339	3.143	2.667	42.169	0.154		293	3.555	3.529	4.126	3.778	6.745	1.568
294	2.339	2.349	3.107	2.667	42.613	0.249		294	3.36	3.346	4.029	3.621	6.589	1.258
295	2.372	2.364	3.201	2.728	41.969	0.222		295	3.615	3.582	4.226	3.863	6.885	1.336
296	2.146	2.151	3.057	2.554	41.999	0.379		296	3.752	3.719	4.388	4.006	6.662	1.434
297	2.145	2.148	3.053	2.531	41.362	0.221		297	3.561	3.544	4.249	3.835	6.691	1.377
298	2.179	2.2	3.076	2.549	42.021	0.206		298	3.669	3.669	4.336	3.948	6.591	1.292
299	2.269	2.277	3.144	2.63	43.722	0.359		299	3.362	3.35	4.033	3.614	6.596	0.967
300	2.128	2.175	2.989	2.519	45.707	0.349		300	3.392	3.356	4.115	3.661	6.598	1.276
301	2.251	2.287	3.116	2.642	43.67	0.399		301	3.799	3.76	4.317	3.962	6.586	1.203
302	2.046	2.066	2.954	2.452	42.988	0.385		302	3.731	3.713	4.257	3.905	6.698	1.245
303	2.382	2.397	3.191	2.746	42.721	0.253		303	3.554	3.527	4.179	3.776	6.746	1.364
304	2.245	2.295	3.054	2.613	41.975	0.248		304	3.493	3.461	4.099	3.696	6.52	1.265
305	1.975	2.022	2.949	2.426	42.703	0.136		305	3.513	3.477	4.179	3.742	6.782	1.476
306	2.105	2.115	2.959	2.442	41.865	0.115		306	3.476	3.456	4.109	3.698	6.678	1.359
307	2.018	2.057	2.929	2.418	42.821	0.399		307	3.248	3.221	4.006	3.549	6.657	1.558
308	2.124	2.163	3.007	2.516	43.92	0.448		308	3.624	3.548	4.089	3.759	6.867	1.519
309	2.287	2.31	3.054	2.603	43.058	0.397		309	3.661	3.621	4.23	3.884	6.807	1.5
310	2.377	2.403	3.17	2.711	43.922	0.411		310	3.664	3.637	4.27	3.906	6.747	1.535
311	2.163	2.197	3.052	2.538	44.176	0.129		311	3.514	3.494	4.155	3.755	6.627	1.173
312	1.976	2.026	2.972	2.421	43.978	0.219		312	3.788	3.737	4.406	4.003	6.992	1.591
313	1.85	1.905	2.911	2.34	43.832	0.336		313	3.674	3.645	4.342	3.926	6.8	1.274
314	2.165	2.21	3.136	2.611	43.418	0.126		314	3.625	3.571	4.198	3.807	6.703	1.573
315	2.265	2.312	3.137	2.663	43.028	0.425		315	3.776	3.754	4.429	4.016	6.731	1.6
316	2.365	2.409	3.169	2.723	43.41	0.188		316	3.718	3.665	4.436	3.984	6.667	1.342
317	2.26	2.294	3.136	2.646	43.039	0.15		317	3.879	3.86	4.513	4.117	6.654	1.226
318	2.336	2.366	3.179	2.692	42.936	0.243		318	3.545	3.519	4.232	3.812	6.583	1.185
319	2.019	2.059	3.062	2.487	43.284	0.23		319	3.66	3.642	4.375	3.927	6.498	1.263
320	2.358	2.396	3.314	2.776	42.977	0.179		320	3.521	3.502	4.249	3.773	6.481	1.174
321	2.257	2.314	3.086	2.628	43.634	0.318		321	3.394	3.373	4.141	3.68	6.701	1.58
322	2.127	2.182	3.04	2.553	43.585	0.195		322	3.564	3.547	4.114	3.749	6.682	1.621
323	2.166	2.2	2.991	2.524	42.992	0.226		323	3.533	3.519	4.162	3.752	6.754	1.528
324	2.332	2.386	3.101	2.654	43.549	0.31		324	3.493	3.461	4.137	3.721	6.822	1.639
325	2.306	2.339	3.104	2.657	42.771	0.118		325	3.563	3.543	4.189	3.773	6.589	1.247
326	2.128	2.167	3.124	2.591	43.012	0.329		326	3.697	3.687	4.302	3.898	6.647	1.333
327	2.454	2.484	3.141	2.73	43.497	0.397		327	3.885	3.851	4.402	4.059	6.569	1.265
328	2.298	2.329	3.168	2.68	45.265	0.199		328	3.719	3.692	4.286	3.914	6.66	1.256
329	2.262	2.293	3.137	2.646	45.964	0.459		329	3.745	3.715	4.278	3.903	6.732	1.356
330	2.465	2.511	3.209	2.8	48.348	0.247		330	3.903	3.854	4.396	4.056	6.699	1.144
331	2.313	2.371	3.158	2.688	55.324	0.653		331	3.797	3.776	4.331	3.982	6.701	1.463
332	2.341	2.365	3.087	2.631	52.07	0.435		332	3.656	3.634	4.275	3.887	6.703	1.383
333	2.355	2.366	3.203	2.689	51.466	0.119		333	3.649	3.632	4.246	3.859	6.641	1.317
334	2.262	2.282	3.156	2.612	47.526	0.166		334	3.63	3.622	4.356	3.914	6.609	1.079
335	2.265	2.268	3.129	2.587	48.685	0.491		335	3.639	3.611	4.382	3.928	6.701	1.374
336	2.234	2.279	3.055	2.562	44.651	0.374		336	3.608	3.566	4.328	3.885	6.481	1.181
337	2.131	2.159	2.989	2.486	41.621	0.255		337	3.713	3.664	4.373	3.962	6.599	1.233
338	2.514	2.528	3.152	2.732	46.164	0.384		338	3.538	3.49	4.3	3.829	6.742	1.627
339	2.438	2.433	3.163	2.704	47.462	0.247		339	3.695	3.622	4.412	3.961	6.414	1.216
340	2.516	2.521	3.178	2.767	41.16	0.347		340	3.759	3.721	4.501	4.061	6.681	1.377
341	2.528	2.534	3.138	2.737	38.402	0.288		341	3.563	3.48	4.313	3.852	6.57	1.122
342	2.68	2.67	3.21	2.837	40.918	0.499		342	3.73	3.651	4.479	4.013	6.679	1.181
343	2.607	2.595	3.13	2.748	38.575	0.427		343	3.674	3.613	4.369	3.938	6.381	1.092
344	2.789	2.774	3.221	2.897	38.389	0.34		344	3.818	3.751	4.487	4.083	6.539	1.047
345	2.785	2.77	3.318	2.956	39.873	0.392		345	3.597	3.538	4.265	3.845	6.653	1.443
346	2.749	2.748	3.243	2.898	39.92	0.241		346	3.684	3.615	4.377	3.957	6.636	1.448
347	2.616	2.596	3.262	2.844	39.646	0.233		347	3.508	3.467	4.218	3.776	6.721	1.421
348	2.336	2.337	3.049	2.6	40.127	0.405		348	3.504	3.429	4.291	3.813	6.689	1.294
349	2.701	2.717	3.2	2.858	39.469	0.194		349	3.505	3.458	4.271	3.806	6.684	1.385
350	2.621	2.646	3.233	2.863	39.136	0.466		350	3.493	3.452	4.167	3.737	6.575	1.395
351	2.643	2.649	3.24	2.855	38.554	0.192		351	3.46	3.427	4.184	3.745	6.684	1.428
352	2.628	2.636	3.23	2.838	38.402	0.411		352	3.6	3.56	4.348	3.894	6.68	1.351
353	2.399	2.415	3.049	2.641	39.381	0.404		353	3.656	3.621	4.495	4.016	6.575	1.339
354	2.617	2.626	3.245	2.846	39.862	0.178		354	3.448	3.413	4.297	3.8	6.521	1.222
355	2.659	2.643	3.272	2.869	39.916	0.129		355	3.442	3.397	4.273	3.793	6.59	1.39
356	2.666	2.659	3.258	2.87	40.301	0.22		356	3.716	3.682	4.49	4.043	6.703	1.203
357	2.821	2.805	3.351	2.996	40.763	0.238		357	3.731	3.693	4.504	4.069	6.533	1.144
358	2.883	2.869	3.422	3.062	40.1	0.218		358	3.607	3.548	4.379	3.93	6.586	1.411
359	2.924	2.893	3.397	3.055	40.228	0.146		359	3.595	3.525	4.354	3.899	6.64	1.271
360	2.695	2.67	3.315	2.898	39.579	0.371		360	3.696	3.618	4.428	3.981	6.655	1.297
361	2.604	2.58	3.275	2.832	40.2	0.394		361	3.669	3.594	4.298	3.904	6.583	1.336
362	2.889	2.865	3.409	3.04	40.457	0.239		362	3.805	3.722	4.505	4.065	6.656	1.59
363	2.838	2.813	3.326	2.965	38.962	0.34		363	3.485	3.452	4.205	3.792	6.456	1.309
364	2.675	2.659	3.236	2.835	39.637	0.184		364	3.446	3.408	4.163	3.745	6.475	1.215
365	2.447	2.44	3.151	2.689	39.316	0.448		365	3.462	3.429	4.223	3.778	6.573	1.53
366	2.651	2.654	3.23	2.842	39.175	0.178		366	3.685	3.633	4.425	3.984	6.715	1.261
367	2.672	2.67	3.255	2.862	39.051	0.133		367	3.447	3.411	4.156	3.735	6.746	1.404
368	2.697	2.706	3.21	2.874	40.409	0.14		368	3.363	3.318	4.17	3.704	6.521	1.294
369	2.597	2.604	3.199	2.806	40.123	0.651		369	3.522	3.464	4.333	3.863	6.616	1.38
370	2.659	2.658	3.232	2.833	41.578	0.414		370	3.49	3.448	4.291	3.826	6.658	1.386
371	2.652	2.667	3.167	2.81	42.221	0.366		371	3.504	3.479	4.272	3.823	6.555	1.246
372	2.751	2.758	3.312	2.931	41.672	0.347		372	3.379	3.338	4.111	3.656	6.457	1.339
373	2.449	2.44	3.11	2.669	41.887	0.58		373	3.649	3.591	4.349	3.909	6.655	1.356
374	2.69	2.679	3.245	2.87	41.984	0.31		374	3.31	3.281	4.094	3.628	6.616	1.485
375	2.602	2.604	3.235	2.844	41.841	0.447		375	3.366	3.355	4.21	3.73	6.697	1.362
376	2.647	2.658	3.242	2.883	40.749	0.441		376	3.229	3.197	4.151	3.633	6.528	1.29
377	2.608	2.609	3.23	2.808	40.377	0.127		377	3.359	3.328	4.2	3.726	6.633	1.411
378	2.733	2.744	3.335	2.951	40.008	0.382		378	3.355	3.315	4.228	3.745	6.622	1.51
379	2.544	2.547	3.119	2.737	40.838	0.298		379	3.265	3.209	4.24	3.683	6.505	1.432
380	2.51	2.51	3.195	2.782	40.32	0.264		380	3.48	3.438	4.386	3.862	6.67	1.542
381	2.689	2.697	3.334	2.938	41.081	0.411		381	3.421	3.382	4.369	3.852	6.482	1.24
382	2.58	2.593	3.201	2.809	40.191	0.335		382	3.597	3.544	4.361	3.92	6.591	1.427
383	2.482	2.501	3.154	2.756	39.543	0.609		383	3.314	3.273	4.19	3.691	6.573	1.153
384	2.632	2.631	3.268	2.861	41.588	0.146		384	3.469	3.42	4.241	3.793	6.751	1.59
385	2.622	2.637	3.156	2.805	40.801	0.134		385	3.389	3.338	4.182	3.727	6.608	1.413
386	2.355	2.354	3.045	2.613	41.02	0.221		386	3.194	3.135	4.065	3.567	6.698	1.709
387	2.582	2.594	3.273	2.856	42.491	0.336		387	3.504	3.458	4.279	3.843	6.491	1.198
388	2.654	2.64	3.279	2.881	40.997	0.38		388	3.534	3.473	4.298	3.872	6.578	1.367
389	2.832	2.813	3.369	2.99	40.353	0.226		389	3.423	3.377	4.171	3.753	6.535	1.31
390	2.527	2.524	3.218	2.815	39.999	0.668		390	3.573	3.542	4.328	3.917	6.546	1.441
391	2.724	2.722	3.335	2.943	41.342	0.381		391	3.365	3.328	4.078	3.668	6.578	1.321
392	2.476	2.472	3.203	2.77	41.08	0.104		392	3.452	3.445	4.117	3.731	6.457	1.223
393	2.573	2.588	3.261	2.852	40.285	0.205		393	3.389	3.36	4.097	3.684	6.514	1.284
394	2.733	2.741	3.366	2.971	40.115	0.25		394	3.492	3.453	4.238	3.8	6.503	1.251
395	2.784	2.782	3.276	2.932	40.494	0.189		395	3.453	3.434	4.184	3.765	6.603	1.374
396	2.768	2.774	3.297	2.928	40.32	0.26		396	3.428	3.401	4.05	3.672	6.71	1.463
397	2.552	2.54	3.203	2.758	40.743	0.307		397	3.544	3.517	4.182	3.796	6.626	1.483
398	2.612	2.597	3.198	2.781	40.206	0.201		398	3.583	3.526	4.244	3.834	6.637	1.193
399	2.709	2.698	3.342	2.922	39.866	0.412		399	3.37	3.355	4.112	3.703	6.555	1.528
400	2.557	2.544	3.267	2.793	39.294	0.349		400	3.395	3.364	4.133	3.721	6.393	1.183
401	2.398	2.371	3.196	2.69	38.45	0.533		401	3.481	3.467	4.192	3.792	6.449	1.366
402	2.666	2.649	3.356	2.917	39.278	0.307		402	3.441	3.43	4.159	3.773	6.56	1.167
403	2.372	2.382	3.172	2.697	39.676	0.269		403	3.728	3.693	4.369	4.001	6.503	1.396
404	2.685	2.689	3.371	2.953	39.089	0.203		404	3.584	3.541	4.176	3.815	6.529	1.303
405	2.509	2.508	3.219	2.777	38.415	0.259		405	3.687	3.626	4.318	3.924	6.701	1.547
406	2.509	2.489	3.202	2.746	39.387	0.237		406	3.366	3.325	4.116	3.689	6.654	1.365
407	2.49	2.485	3.218	2.769	39.035	0.15		407	3.508	3.445	4.265	3.815	6.565	1.591
408	2.559	2.549	3.254	2.812	39.664	0.299		408	3.289	3.237	4.076	3.616	6.684	1.474
409	2.643	2.617	3.252	2.854	40.578	0.297		409	3.328	3.274	4.21	3.712	6.457	1.351
410	2.64	2.605	3.281	2.853	39.747	0.154		410	3.373	3.33	4.168	3.716	6.614	1.454
411	2.546	2.517	3.248	2.794	39.933	0.423		411	3.302	3.255	4.138	3.659	6.561	1.37
412	2.468	2.465	3.249	2.775	39.084	0.227		412	3.385	3.338	4.218	3.737	6.474	1.22
413	2.492	2.461	3.155	2.721	39.75	0.426		413	3.584	3.515	4.333	3.875	6.618	1.446
414	2.66	2.648	3.289	2.874	39.399	0.248		414	3.469	3.45	4.213	3.775	6.403	1.261
415	2.576	2.559	3.25	2.81	39.78	0.422		415	3.309	3.307	4.072	3.639	6.41	1.484
416	2.682	2.646	3.365	2.927	40.235	0.311		416	3.282	3.273	4.046	3.61	6.688	1.396
417	2.598	2.575	3.308	2.846	39.557	0.154		417	3.186	3.187	3.972	3.52	6.717	1.646
418	2.599	2.574	3.351	2.878	38.564	0.135		418	3.295	3.271	4.081	3.624	6.645	1.392
419	2.501	2.47	3.291	2.815	38.926	0.179		419	3.581	3.575	4.298	3.894	6.746	1.327
420	2.609	2.586	3.322	2.872	40.099	0.132		420	3.35	3.331	4.076	3.639	6.491	1.305
421	2.385	2.378	3.148	2.681	38.948	0.282		421	3.455	3.427	4.174	3.74	6.606	1.243
422	2.5	2.495	3.178	2.752	39.537	0.308		422	3.312	3.28	4.053	3.621	6.604	1.425
423	2.327	2.347	3.118	2.653	39.447	0.294		423	3.396	3.384	4.076	3.685	6.59	1.506
424	2.347	2.323	3.17	2.672	39.982	0.242		424	3.269	3.259	4.004	3.578	6.724	1.436
425	2.6	2.578	3.267	2.836	39.79	0.331		425	3.187	3.184	4	3.538	6.717	1.51
426	2.711	2.678	3.254	2.887	39.78	0.443		426	3.318	3.302	4.082	3.641	6.548	1.404
427	2.733	2.693	3.347	2.914	39.621	0.18		427	3.371	3.359	4.085	3.673	6.543	1.203
428	2.621	2.603	3.236	2.823	40.116	0.173		428	3.292	3.296	4.01	3.598	6.46	1.376
429	2.578	2.553	3.279	2.814	38.346	0.332		429	3.352	3.334	4.127	3.68	6.477	1.137
430	2.616	2.583	3.366	2.895	39.368	0.459		430	3.317	3.32	4.041	3.633	6.586	1.409
431	2.704	2.655	3.429	2.958	40.352	0.235		431	3.444	3.422	4.168	3.739	6.525	1.349
432	2.635	2.603	3.491	2.972	41.25	0.29		432	3.42	3.401	4.108	3.701	6.71	1.459
433	2.595	2.557	3.358	2.881	41.299	0.429		433	3.263	3.254	3.998	3.558	6.564	1.231
434	2.681	2.656	3.523	3.026	41.519	0.157		434	3.327	3.319	4.021	3.605	6.7	1.488
435	2.686	2.644	3.529	3.028	40.029	0.241		435	3.306	3.285	4.112	3.651	6.716	1.507
436	2.584	2.54	3.403	2.899	42.264	0.189		436	3.291	3.267	4.03	3.596	6.461	1.273
437	2.676	2.633	3.416	2.942	41.968	0.221		437	3.263	3.25	4.048	3.594	6.539	1.425
438	2.566	2.521	3.412	2.879	41.132	0.271		438	3.262	3.226	4.035	3.581	6.606	1.122
439	2.709	2.661	3.496	2.983	40.281	0.232		439	3.316	3.303	4.131	3.675	6.608	1.508
440	2.923	2.878	3.622	3.161	39.91	0.436		440	3.465	3.453	4.177	3.756	6.453	1.174
441	2.629	2.585	3.396	2.906	40.673	0.105		441	3.42	3.4	4.115	3.721	6.732	1.5
442	2.659	2.617	3.455	2.963	40.109	0.549		442	3.26	3.246	4.059	3.612	6.591	1.466
443	2.622	2.593	3.428	2.945	40.018	0.198		443	3.444	3.439	4.175	3.756	6.562	1.625
444	2.779	2.742	3.523	3.056	40.472	0.351		444	3.305	3.298	4.13	3.678	6.612	1.343
445	2.82	2.775	3.666	3.139	40.069	0.271		445	3.299	3.29	4.082	3.652	6.634	1.421
446	2.82	2.786	3.548	3.084	39.657	0.502		446	3.332	3.318	4.101	3.666	6.607	1.464
447	2.623	2.568	3.357	2.87	39.645	0.217		447	3.52	3.494	4.242	3.83	6.571	1.41
448	2.846	2.802	3.545	3.096	40.731	0.262		448	3.352	3.339	4.133	3.695	6.533	1.325
449	2.546	2.501	3.411	2.895	38.419	0.292		449	3.523	3.503	4.198	3.8	6.738	1.435
450	2.57	2.529	3.459	2.918	41.83	0.384		450	3.378	3.341	4.118	3.69	6.486	1.275
451	2.741	2.683	3.473	2.994	40.681	0.174		451	3.479	3.458	4.152	3.757	6.698	1.47
452	2.683	2.648	3.382	2.939	41.59	0.418		452	3.545	3.504	4.206	3.792	6.911	1.51
453	2.975	2.919	3.612	3.189	40.568	0.399		453	3.261	3.241	4.062	3.59	6.582	1.343
454	2.679	2.647	3.49	2.993	39.624	0.268		454	3.407	3.395	4.108	3.702	6.75	1.388
455	2.845	2.813	3.484	3.057	39.029	0.335		455	3.448	3.428	4.193	3.75	6.681	1.447
456	2.682	2.641	3.444	2.971	40.07	0.526		456	3.401	3.391	4.21	3.738	6.448	1.114
457	2.709	2.683	3.446	3	39.982	0.264		457	3.375	3.34	4.154	3.693	6.848	1.403
458	2.73	2.699	3.326	2.927	40.536	0.201		458	3.446	3.419	4.176	3.72	6.621	1.443
459	2.831	2.817	3.456	3.043	39.773	0.368		459	3.325	3.312	4.115	3.658	6.594	1.18
460	2.822	2.802	3.409	3.024	40.39	0.317		460	3.426	3.41	4.167	3.731	6.706	1.472
461	2.931	2.901	3.507	3.116	39.458	0.163		461	3.448	3.425	4.201	3.76	6.763	1.426
462	2.918	2.896	3.422	3.067	39.602	0.41		462	3.506	3.486	4.206	3.791	6.651	1.439
463	2.729	2.696	3.369	2.953	40.274	0.15		463	3.423	3.405	4.137	3.719	6.591	1.445
464	2.752	2.733	3.374	2.976	41.027	0.139		464	3.471	3.45	4.183	3.757	6.698	1.503
465	2.833	2.807	3.499	3.069	39.984	0.111		465	3.421	3.394	4.22	3.745	6.521	1.388
466	2.845	2.82	3.353	2.99	39.021	0.332		466	3.502	3.472	4.262	3.795	6.66	1.587
467	2.79	2.77	3.361	2.975	40.044	0.141		467	3.446	3.431	4.215	3.767	6.577	1.48
468	2.862	2.835	3.483	3.077	40.136	0.248		468	3.337	3.309	4.042	3.614	6.552	1.461
469	3.137	3.095	3.666	3.302	39.148	0.315		469	3.338	3.326	4.105	3.646	6.698	1.425
470	2.909	2.884	3.408	3.053	38.96	0.222		470	3.36	3.338	4.133	3.661	6.773	1.46
471	3.03	3.008	3.513	3.175	39.21	0.218		471	3.305	3.291	4.05	3.593	6.652	1.451
472	3.078	3.088	3.544	3.235	39.416	0.152		472	3.354	3.351	4.153	3.67	6.524	1.359
473	2.837	2.834	3.427	3.027	39.63	0.3		473	3.276	3.256	4.072	3.593	6.336	0.911
474	2.638	2.638	3.348	2.912	39.905	0.411		474	3.346	3.339	4.199	3.703	6.635	1.319
475	2.748	2.731	3.375	2.967	40.671	0.174		475	3.524	3.491	4.292	3.825	6.601	1.445
476	2.878	2.876	3.546	3.121	39.863	0.214		476	3.504	3.488	4.257	3.799	6.615	1.477
477	2.79	2.776	3.53	3.08	40.022	0.333		477	3.606	3.579	4.341	3.907	6.57	1.372
478	2.957	2.937	3.634	3.202	39.613	0.433		478	3.605	3.574	4.333	3.882	6.56	1.22
479	2.874	2.855	3.547	3.115	39.342	0.459		479	3.434	3.431	4.195	3.744	6.42	1.046
480	3.038	3.009	3.627	3.226	39.684	0.19		480	3.378	3.375	4.119	3.67	6.66	1.359
481	2.896	2.87	3.566	3.127	39.773	0.131		481	3.295	3.277	4.129	3.64	6.567	1.33
482	2.88	2.851	3.56	3.112	39.215	0.189		482	3.414	3.41	4.209	3.747	6.601	1.17
483	2.98	2.946	3.632	3.188	39.719	0.098		483	3.287	3.266	4.12	3.631	6.51	1.364
484	2.952	2.933	3.606	3.169	39.157	0.215		484	3.383	3.361	4.118	3.684	6.542	1.318
485	2.899	2.875	3.479	3.069	39.413	0.483		485	3.412	3.387	4.146	3.701	6.529	1.246
486	3.014	2.982	3.701	3.258	39.663	0.371		486	3.467	3.449	4.222	3.768	6.618	1.266
487	2.899	2.87	3.528	3.093	40.176	0.382		487	3.464	3.449	4.216	3.762	6.442	1.219
488	2.981	2.956	3.671	3.221	40.073	0.377		488	3.477	3.47	4.243	3.788	6.722	1.454
489	3.057	3.008	3.805	3.325	38.807	0.395		489	3.574	3.578	4.317	3.873	6.526	1.453
490	3	2.968	3.683	3.226	39.918	0.184		490	3.649	3.642	4.307	3.914	6.657	1.32
491	2.909	2.884	3.636	3.176	39.866	0.14		491	3.492	3.455	4.204	3.768	6.588	1.228
492	2.922	2.905	3.608	3.162	38.896	0.319		492	3.481	3.479	4.283	3.825	6.537	1.288
493	2.972	2.957	3.662	3.199	39.749	0.279		493	3.448	3.45	4.17	3.735	6.367	1.099
494	2.755	2.745	3.47	3.015	39.603	0.26		494	3.514	3.498	4.295	3.842	6.677	1.511
495	3.129	3.111	3.747	3.343	40.816	0.321		495	3.411	3.403	4.151	3.707	6.763	1.494
496	2.955	2.936	3.6	3.175	39.363	0.442		496	3.466	3.449	4.236	3.788	6.495	1.186
497	2.83	2.806	3.545	3.09	40.249	0.195		497	3.515	3.488	4.285	3.834	6.583	1.52
498	2.805	2.769	3.503	3.046	40.789	0.254		498	3.414	3.377	4.14	3.703	6.748	1.282
499	2.829	2.801	3.534	3.082	40.862	0.21		499	3.408	3.405	4.145	3.722	6.536	1.281
500	2.627	2.609	3.373	2.899	39.825	0.194		500	3.419	3.403	4.201	3.741	6.517	1.473
501	3.041	3.027	3.661	3.245	39.66	0.203		501	3.343	3.345	4.166	3.685	6.425	1.271
502	2.767	2.74	3.563	3.051	39.567	0.506		502	3.455	3.448	4.238	3.782	6.471	1.391
503	2.638	2.631	3.442	2.949	39.783	0.208		503	3.444	3.418	4.24	3.764	6.579	1.3
504	2.866	2.851	3.479	3.067	39.453	0.174		504	3.464	3.447	4.156	3.748	6.664	1.16
505	2.737	2.726	3.441	2.992	39.373	0.14		505	3.338	3.313	4.09	3.644	6.416	1.216
506	2.825	2.8	3.533	3.077	39.827	0.223		506	3.466	3.468	4.224	3.778	6.551	1.379
507	2.769	2.768	3.509	3.067	40.989	0.362		507	3.466	3.458	4.27	3.809	6.734	1.415
508	2.96	2.937	3.698	3.238	40.64	0.347		508	3.479	3.457	4.303	3.825	6.902	1.531
509	2.891	2.871	3.586	3.134	40.511	0.206		509	3.504	3.501	4.294	3.853	6.421	1.3
510	2.899	2.863	3.579	3.133	40.486	0.137		510	3.477	3.481	4.235	3.798	6.385	1.118
511	2.858	2.826	3.531	3.09	40.388	0.279		511	3.28	3.273	4.062	3.605	6.595	1.471
512	2.772	2.749	3.538	3.062	41.639	0.199		512	3.427	3.43	4.113	3.701	6.47	1.285
513	2.861	2.839	3.586	3.118	39.704	0.351		513	3.452	3.445	4.149	3.731	6.524	1.257
514	2.938	2.918	3.64	3.199	39.822	0.427		514	3.341	3.34	4.116	3.666	6.65	1.382
515	2.817	2.807	3.563	3.104	40.426	0.187		515	3.37	3.364	4.157	3.698	6.621	1.193
516	2.834	2.812	3.513	3.068	40.624	0.223		516	3.381	3.348	4.134	3.673	6.566	1.145
517	2.846	2.819	3.485	3.063	41.071	0.167		517	3.281	3.263	4.048	3.597	6.545	1.177
518	3.061	3.024	3.666	3.24	40.933	0.207		518	3.366	3.349	4.165	3.687	6.503	1.23
519	2.954	2.921	3.556	3.124	40.781	0.151		519	3.435	3.42	4.14	3.725	6.668	1.514
520	3.178	3.152	3.746	3.35	40.597	0.176		520	3.547	3.53	4.277	3.848	6.468	1.17
521	3.118	3.08	3.685	3.284	40.278	0.163		521	3.47	3.449	4.232	3.782	6.655	1.208
522	3.098	3.071	3.772	3.342	40.672	0.182		522	3.499	3.492	4.203	3.764	6.708	1.361
523	3.113	3.097	3.77	3.34	41.627	0.269		523	3.565	3.552	4.299	3.861	6.57	1.293
524	2.846	2.811	3.569	3.104	39.919	0.205		524	3.482	3.469	4.226	3.782	6.561	1.178
525	3.248	3.205	3.918	3.482	39.939	0.205		525	3.298	3.286	4.068	3.613	6.511	1.183
526	3.341	3.307	3.992	3.573	40.194	0.124		526	3.337	3.305	4.167	3.676	6.637	1.415
527	3.113	3.092	3.767	3.363	40.717	0.164		527	3.544	3.54	4.232	3.83	6.611	1.332
528	2.939	2.904	3.545	3.124	39.514	0.184		528	3.354	3.308	4.133	3.647	6.507	1.268
529	2.734	2.687	3.588	3.056	40.085	0.299		529	3.597	3.565	4.405	3.918	6.669	1.495
530	2.92	2.899	3.551	3.127	40.103	0.473		530	3.373	3.34	4.188	3.708	6.567	1.425
531	3.062	3.03	3.629	3.228	40.278	0.18		531	3.382	3.361	4.19	3.717	6.583	1.284
532	2.95	2.918	3.614	3.18	39.771	0.12		532	3.466	3.464	4.26	3.818	6.605	1.323
533	2.891	2.869	3.522	3.094	40.764	0.128		533	3.364	3.373	4.207	3.745	6.521	1.358
534	2.898	2.877	3.542	3.104	40.171	0.336		534	3.224	3.21	4.14	3.628	6.473	1.204
535	2.908	2.892	3.51	3.107	40.177	0.224		535	3.426	3.406	4.231	3.766	6.443	1.331
536	2.933	2.913	3.462	3.088	40.07	0.33		536	3.491	3.493	4.324	3.876	6.517	1.437
537	2.904	2.884	3.48	3.095	40.205	0.165		537	3.445	3.434	4.26	3.797	6.49	1.381
538	2.69	2.672	3.451	2.984	40.717	0.202		538	3.425	3.408	4.235	3.781	6.572	1.452
539	2.829	2.813	3.523	3.085	39.93	0.234		539	3.504	3.496	4.312	3.844	6.435	1.276
540	2.759	2.745	3.443	3.02	40.454	0.279		540	3.408	3.391	4.241	3.773	6.605	1.599
541	2.752	2.712	3.535	3.061	40.082	0.238		541	3.529	3.511	4.288	3.849	6.696	1.49
542	3.097	3.068	3.687	3.298	40.023	0.312		542	3.429	3.405	4.295	3.808	6.535	1.425
543	2.953	2.922	3.554	3.156	40.179	0.25		543	3.294	3.279	4.185	3.663	6.484	1.097
544	2.903	2.887	3.57	3.141	40.81	0.147		544	3.357	3.343	4.149	3.669	6.52	1.268
545	2.979	2.938	3.652	3.21	39.739	0.227		545	3.442	3.43	4.213	3.751	6.505	1.392
546	3.097	3.061	3.801	3.345	40.327	0.283		546	3.572	3.546	4.317	3.87	6.509	1.257
547	2.94	2.914	3.667	3.21	40.254	0.194		547	3.702	3.687	4.459	4.02	6.543	1.377
548	3.018	2.999	3.678	3.253	40.262	0.213		548	3.601	3.58	4.382	3.938	6.446	1.222
549	2.894	2.856	3.671	3.184	40.637	0.244		549	3.735	3.722	4.479	4.066	6.826	1.577
550	3.074	3.039	3.765	3.321	40.35	0.218		550	3.458	3.455	4.245	3.804	6.61	1.552
551	2.86	2.827	3.504	3.069	40.609	0.282		551	3.383	3.388	4.141	3.704	6.457	1.301
552	3.081	3.036	3.788	3.316	40.605	0.542		552	3.347	3.349	4.17	3.698	6.617	1.471
553	2.703	2.661	3.455	2.962	40.664	0.455		553	3.556	3.517	4.305	3.862	6.679	1.539
554	2.785	2.755	3.568	3.079	40.561	0.374		554	3.489	3.474	4.37	3.873	6.47	1.227
555	2.803	2.777	3.435	3.012	40.265	0.182		555	3.512	3.489	4.338	3.854	6.543	1.475
556	2.805	2.778	3.43	3.016	40.615	0.358		556	3.471	3.448	4.342	3.848	6.607	1.464
557	2.995	2.967	3.58	3.182	40.862	0.226		557	3.601	3.612	4.497	4	6.598	1.319
558	2.813	2.78	3.479	3.035	41.534	0.174		558	3.505	3.497	4.244	3.825	6.572	1.305
559	2.797	2.767	3.533	3.076	40.152	0.256		559	3.32	3.301	4.183	3.7	6.719	1.459
560	2.836	2.807	3.492	3.045	40.603	0.196		560	3.372	3.345	4.27	3.767	6.558	1.253
561	2.89	2.854	3.622	3.153	40.588	0.178		561	3.433	3.426	4.213	3.77	6.618	1.472
562	2.817	2.755	3.57	3.083	40.378	0.488		562	3.406	3.389	4.205	3.74	6.711	1.344
563	2.852	2.785	3.613	3.12	40.429	0.294		563	3.53	3.512	4.284	3.845	6.514	1.414
564	2.801	2.75	3.63	3.109	40.657	0.287		564	3.344	3.318	4.185	3.693	6.571	1.355
565	2.671	2.656	3.577	3.048	40.284	0.199		565	3.616	3.603	4.36	3.942	6.643	1.299
566	2.603	2.557	3.494	2.949	39.6	0.323		566	3.394	3.375	4.204	3.737	6.721	1.328
567	2.709	2.659	3.565	3.028	40.171	0.204		567	3.787	3.779	4.464	4.078	6.401	1.156
568	2.599	2.546	3.461	2.932	39.254	0.258		568	3.853	3.81	4.579	4.161	6.358	1.129
569	2.769	2.72	3.614	3.082	39.497	0.291		569	3.723	3.723	4.479	4.056	6.462	1.238
570	2.715	2.652	3.542	3.001	39.253	0.145		570	3.999	3.987	4.669	4.295	6.52	1.049
571	2.851	2.801	3.622	3.117	39.495	0.293		571	3.973	3.953	4.562	4.226	6.452	1.074
572	2.721	2.679	3.581	3.042	39.202	0.262		572	3.804	3.785	4.521	4.122	6.52	1.062
573	2.753	2.7	3.61	3.065	39.586	0.191		573	3.919	3.908	4.541	4.191	6.725	1.36
574	2.706	2.661	3.516	2.994	40.12	0.321		574	3.674	3.633	4.368	3.965	6.732	1.562
575	2.765	2.731	3.638	3.109	41.521	0.199		575	3.587	3.561	4.314	3.909	6.568	1.478
576	2.771	2.71	3.659	3.095	40.22	0.143		576	3.803	3.775	4.518	4.111	6.584	1.369
577	2.687	2.643	3.608	3.045	40.34	0.153		577	3.725	3.704	4.445	4.029	6.549	1.508
578	2.749	2.693	3.582	3.052	41.857	0.447		578	3.696	3.657	4.498	4.031	6.57	1.439
579	3.006	2.956	3.778	3.28	41.319	0.2		579	3.539	3.519	4.357	3.895	6.494	1.221
580	2.683	2.649	3.547	3.017	40.671	0.193		580	3.744	3.727	4.466	4.045	6.584	1.42
581	2.7	2.669	3.575	3.039	41.078	0.24		581	3.537	3.502	4.345	3.876	6.577	1.433
582	2.846	2.805	3.698	3.166	40.496	0.314		582	3.671	3.632	4.423	3.982	6.583	1.438
583	2.892	2.86	3.747	3.237	41.048	0.328		583	3.564	3.534	4.336	3.888	6.523	1.42
584	2.537	2.496	3.467	2.893	40.436	0.547		584	3.581	3.564	4.317	3.883	6.671	1.364
585	2.639	2.621	3.599	3.038	40.012	0.352		585	3.705	3.653	4.427	3.991	6.639	1.428
586	2.958	2.911	3.771	3.254	41.465	0.224		586	3.659	3.642	4.438	3.995	6.521	1.408
587	3.127	3.072	3.864	3.386	41.368	0.211		587	3.39	3.38	4.231	3.762	6.138	0.871
588	3.015	2.966	3.74	3.26	40.371	0.25		588	3.396	3.391	4.269	3.784	6.549	1.33
589	2.813	2.766	3.597	3.09	40.216	0.308		589	3.305	3.287	4.161	3.673	6.59	1.489
590	2.983	2.931	3.669	3.216	41.446	0.142		590	3.419	3.416	4.242	3.778	6.68	1.552
591	2.978	2.95	3.616	3.186	40.281	0.135		591	3.378	3.379	4.19	3.731	6.564	1.357
592	2.994	2.94	3.664	3.204	40.959	0.444		592	3.296	3.293	4.158	3.68	6.452	1.294
593	2.955	2.909	3.579	3.142	40.531	0.276		593	3.518	3.499	4.298	3.86	6.242	0.842
594	2.973	2.947	3.674	3.235	40.255	0.193		594	3.465	3.447	4.275	3.815	6.549	1.234
595	3.18	3.151	3.802	3.393	40.345	0.34		595	3.451	3.432	4.267	3.814	6.628	1.264
596	3.062	3.025	3.633	3.233	40.505	0.207		596	3.476	3.461	4.262	3.813	6.558	1.347
597	3.106	3.09	3.625	3.261	40.623	0.5		597	3.611	3.576	4.403	3.95	6.577	1.277
598	2.989	2.984	3.625	3.214	40.96	0.215		598	3.628	3.581	4.378	3.929	6.494	1.265
599	2.943	2.92	3.631	3.197	39.939	0.201		599	3.369	3.353	4.214	3.733	6.634	1.396
600	2.988	2.98	3.609	3.205	39.778	0.14		600	3.52	3.504	4.293	3.851	6.522	1.263
601	3.015	3.017	3.688	3.273	39.776	0.217		601	3.434	3.426	4.241	3.784	6.49	1.438
602	3.094	3.063	3.612	3.236	39.64	0.239		602	3.504	3.483	4.279	3.822	6.594	1.484
603	3.045	3.032	3.498	3.171	39.836	0.215		603	3.362	3.341	4.242	3.741	6.571	1.416
604	2.966	2.945	3.492	3.113	40.587	0.207		604	3.472	3.475	4.2	3.776	6.618	1.315
605	2.989	2.974	3.504	3.151	40.965	0.216		605	3.495	3.466	4.194	3.769	6.505	1.372
606	2.829	2.81	3.359	2.983	40.329	0.262		606	3.48	3.448	4.257	3.806	6.699	1.384
607	2.726	2.698	3.309	2.889	39.977	0.389		607	3.774	3.758	4.424	4.036	6.453	1.486
608	2.833	2.819	3.353	2.971	39.975	0.32		608	3.628	3.608	4.268	3.886	6.448	1.145
609	2.835	2.809	3.327	2.958	41.083	0.124		609	3.468	3.457	4.205	3.769	6.531	1.175
610	2.819	2.785	3.355	2.97	40.461	0.209		610	3.428	3.415	4.153	3.704	6.504	1.357
611	2.913	2.88	3.354	3.002	41.421	0.25		611	3.448	3.428	4.199	3.735	6.594	1.237
612	2.947	2.903	3.379	3.023	41.072	0.295		612	3.407	3.401	4.217	3.75	6.555	1.341
613	2.951	2.906	3.478	3.085	41.285	0.198		613	3.485	3.482	4.219	3.777	6.608	1.368
614	2.889	2.861	3.352	2.999	40.256	0.177		614	3.275	3.271	4.124	3.649	6.61	1.269
615	2.625	2.573	3.275	2.815	39.61	0.672		615	3.435	3.428	4.223	3.772	6.452	1.242
616	2.717	2.685	3.245	2.848	40.925	0.252		616	3.535	3.533	4.332	3.881	6.613	1.205
617	2.751	2.72	3.461	3.004	40.906	0.498		617	3.653	3.641	4.401	3.972	6.633	1.268
618	2.573	2.559	3.329	2.844	40.032	0.512		618	3.761	3.751	4.505	4.082	6.663	1.409
619	2.513	2.479	3.255	2.782	39.537	0.211		619	3.469	3.441	4.268	3.821	6.539	1.368
620	2.724	2.686	3.382	2.928	39.896	0.414		620	3.4	3.378	4.186	3.725	6.421	1.184
621	2.742	2.698	3.514	3.013	39.504	0.204		621	3.537	3.531	4.277	3.838	6.625	1.463
622	2.758	2.736	3.535	3.049	40.327	0.152		622	3.208	3.21	4.028	3.559	6.558	1.352
623	2.611	2.593	3.363	2.887	39.677	0.332		623	3.373	3.373	4.224	3.752	6.607	1.366
624	2.665	2.648	3.368	2.92	40.195	0.122		624	3.546	3.53	4.337	3.865	6.599	1.483
625	2.68	2.643	3.52	3.008	39.605	0.227		625	3.4	3.393	4.176	3.715	6.674	1.469
626	3.019	2.978	3.623	3.199	39.909	0.256		626	3.462	3.45	4.237	3.787	6.739	1.509
627	2.811	2.762	3.628	3.121	40.172	0.176		627	3.577	3.573	4.303	3.879	6.665	1.244
628	2.716	2.677	3.396	2.955	40.237	0.156		628	3.626	3.61	4.285	3.888	6.498	1.351
629	2.716	2.665	3.484	2.994	40.312	0.169		629	3.711	3.686	4.341	3.965	6.624	1.606
630	2.758	2.728	3.524	3.048	40.308	0.204		630	3.362	3.337	4.064	3.648	6.586	1.349
631	2.666	2.626	3.464	2.957	40.041	0.268		631	3.434	3.433	4.147	3.728	6.51	0.971
632	2.791	2.758	3.567	3.076	40.224	0.361		632	3.62	3.596	4.264	3.876	6.668	1.472
633	2.789	2.745	3.588	3.085	39.559	0.337		633	3.514	3.493	4.155	3.765	6.56	1.169
634	2.629	2.595	3.551	3.011	39.985	0.315		634	3.42	3.398	4.155	3.717	6.495	1.24
635	2.697	2.648	3.577	3.041	39.592	0.183		635	3.538	3.489	4.228	3.804	6.733	1.463
636	2.591	2.539	3.511	2.943	40.42	0.11		636	3.432	3.421	4.061	3.676	6.631	1.372
637	2.83	2.785	3.716	3.175	40.092	0.176		637	3.392	3.355	4.111	3.678	6.647	1.411
638	2.63	2.582	3.595	3.016	40.02	0.283		638	3.581	3.549	4.264	3.859	6.62	1.411
639	2.613	2.581	3.546	2.988	40.388	0.163		639	3.613	3.583	4.253	3.87	6.756	1.532
640	2.778	2.744	3.659	3.132	40.663	0.496		640	3.466	3.413	4.151	3.732	6.578	1.404
641	2.8	2.764	3.675	3.156	40.015	0.235		641	3.575	3.535	4.224	3.833	6.572	1.275
642	2.979	2.941	3.673	3.227	40.23	0.175		642	3.57	3.527	4.277	3.86	6.656	1.403
643	2.84	2.801	3.583	3.104	40.305	0.285		643	3.654	3.61	4.277	3.904	6.666	1.407
644	2.672	2.635	3.465	2.962	40.347	0.123		644	3.5	3.486	4.204	3.809	6.536	1.328
645	2.858	2.832	3.664	3.156	40.368	0.147		645	3.711	3.698	4.362	3.987	6.637	1.374
646	2.642	2.604	3.434	2.913	40.021	0.268		646	3.507	3.472	4.15	3.766	6.525	1.375
647	2.767	2.735	3.525	3.031	40.208	0.11		647	3.503	3.482	4.179	3.783	6.823	1.536
648	2.546	2.517	3.434	2.878	39.89	0.127		648	3.363	3.361	3.996	3.617	6.677	1.49
649	2.761	2.705	3.557	3.049	40.063	0.159		649	3.363	3.355	4	3.602	6.623	1.423
650	2.758	2.708	3.584	3.058	39.501	0.451		650	3.451	3.448	4.185	3.748	6.787	1.578
651	2.606	2.556	3.492	2.945	40.102	0.109		651	3.278	3.278	3.996	3.56	6.625	1.426
652	2.572	2.515	3.409	2.883	40.821	0.297		652	3.156	3.139	4.021	3.513	6.492	1.241
653	2.696	2.638	3.514	3	40.264	0.404		653	3.279	3.272	4.063	3.606	6.776	1.49
654	2.612	2.568	3.511	2.973	40.057	0.25		654	3.271	3.266	4.024	3.552	6.448	1.366
655	2.741	2.7	3.533	3.03	39.526	0.148		655	3.335	3.337	4.174	3.695	6.759	1.296
656	2.758	2.713	3.583	3.062	39.917	0.155		656	3.387	3.397	4.123	3.691	6.657	1.424
657	2.785	2.757	3.645	3.128	40.114	0.264		657	3.598	3.574	4.309	3.883	6.773	1.521
658	2.808	2.773	3.667	3.152	39.719	0.468		658	3.441	3.404	4.153	3.725	6.659	1.357
659	2.807	2.757	3.59	3.09	39.823	0.312		659	3.334	3.325	4.143	3.664	6.65	1.454
660	2.92	2.874	3.697	3.21	40.085	0.152		660	3.308	3.291	4.041	3.594	6.546	1.47
661	2.826	2.784	3.698	3.171	39.455	0.202		661	3.297	3.295	4.066	3.624	6.646	1.449
662	2.694	2.656	3.564	3.031	40.528	0.156		662	3.012	2.97	3.907	3.371	6.574	1.546
663	2.963	2.908	3.737	3.243	39.9	0.44		663	3.325	3.316	4.091	3.655	6.679	1.497
664	2.723	2.671	3.652	3.095	39.868	0.227		664	3.357	3.32	4.105	3.655	6.666	1.383
665	3.062	2.999	3.772	3.311	39.645	0.214		665	3.441	3.414	4.088	3.695	6.491	1.345
666	2.757	2.713	3.599	3.085	39.986	0.191		666	3.468	3.444	4.087	3.718	6.675	1.436
667	2.853	2.804	3.631	3.137	39.749	0.268		667	3.442	3.405	4.112	3.714	6.477	1.297
668	2.932	2.902	3.679	3.203	39.632	0.168		668	3.563	3.513	4.189	3.792	6.589	1.291
669	2.949	2.902	3.621	3.153	39.937	0.246		669	3.175	3.138	3.922	3.491	6.579	1.231
670	3.178	3.149	3.766	3.37	39.674	0.249		670	3.259	3.252	3.959	3.557	6.569	1.465
671	3.131	3.089	3.804	3.357	39.574	0.276		671	3.309	3.291	4.042	3.606	6.563	1.391
672	3.021	2.975	3.687	3.235	41.289	0.278		672	3.165	3.14	3.942	3.5	6.789	1.153
673	3.058	3.028	3.68	3.264	39.591	0.204		673	3.22	3.202	3.969	3.522	6.58	1.27
674	2.984	2.966	3.672	3.238	40.669	0.264		674	3.294	3.282	3.97	3.544	6.5	1.338
675	2.845	2.826	3.551	3.092	42.465	0.765		675	3.191	3.191	3.943	3.505	6.775	1.504
676	2.946	2.912	3.611	3.175	42.942	0.251		676	3.111	3.106	3.875	3.427	6.458	1.402
677	3.049	2.994	3.665	3.224	40.886	0.1		677	3.286	3.276	4.006	3.585	6.543	1.31
678	3.14	3.101	3.751	3.335	40.021	0.166		678	3.371	3.367	4.038	3.637	6.664	1.388
679	3.137	3.095	3.762	3.334	41.158	0.283		679	3.449	3.432	4.09	3.708	6.587	1.395
680	3.254	3.21	3.9	3.457	41.292	0.52		680	3.432	3.403	4.118	3.718	6.582	1.337
681	2.988	2.958	3.681	3.236	39.952	0.153		681	3.275	3.266	3.99	3.574	6.532	1.415
682	3.052	3.012	3.731	3.282	40.776	0.26		682	3.451	3.439	4.146	3.735	6.628	1.379
683	3.21	3.18	3.816	3.405	38.801	0.15		683	3.201	3.191	3.916	3.495	6.54	1.348
684	3.113	3.105	3.791	3.356	38.492	0.29		684	3.363	3.353	4.034	3.643	6.564	1.391
685	3.084	3.042	3.724	3.296	39.494	0.239		685	3.206	3.188	3.988	3.535	6.611	1.543
686	3.146	3.113	3.693	3.317	39.064	0.339		686	3.383	3.36	4.079	3.658	6.62	1.491
687	3.127	3.101	3.766	3.342	39.84	0.226		687	3.339	3.33	4.047	3.62	6.506	1.245
688	3.178	3.15	3.733	3.346	39.897	0.3		688	3.376	3.355	4.076	3.647	6.623	1.564
689	3.151	3.12	3.716	3.328	41.284	0.223		689	3.45	3.422	4.097	3.696	6.533	1.377
690	3.206	3.171	3.788	3.395	40.275	0.201		690	3.33	3.297	4.001	3.575	6.547	1.26
691	3.156	3.133	3.748	3.369	39.521	0.541		691	3.444	3.408	4.123	3.713	6.629	1.497
692	3.156	3.129	3.737	3.352	39.81	0.363		692	3.588	3.553	4.214	3.847	6.626	1.408
693	3.117	3.087	3.714	3.306	41.471	0.224		693	3.357	3.33	4.082	3.658	6.454	1.311
694	3.308	3.258	3.846	3.464	41.432	0.325		694	3.466	3.443	4.136	3.725	6.731	1.598
695	3.17	3.145	3.725	3.332	41.091	0.368		695	3.424	3.415	4.101	3.7	6.59	1.382
696	3.335	3.29	3.853	3.46	39.774	0.202		696	3.24	3.232	4.033	3.598	6.67	1.561
697	3.085	3.056	3.686	3.273	39.648	0.32		697	3.299	3.283	3.96	3.574	6.577	1.545
698	3.243	3.221	3.907	3.48	40.021	0.309		698	3.504	3.475	4.14	3.762	6.705	1.575
699	3.101	3.084	3.753	3.33	39.788	0.37		699	3.389	3.362	4.216	3.753	6.479	1.397
700	3.236	3.206	3.849	3.432	39.894	0.288		700	3.573	3.561	4.232	3.818	6.484	1.361
701	2.865	2.835	3.545	3.089	39.269	0.206		701	3.466	3.45	4.194	3.76	6.544	1.357
702	2.654	2.642	3.458	2.971	39.99	0.277		702	3.379	3.37	4.188	3.714	6.528	1.257
703	3.121	3.09	3.629	3.258	37.719	0.333		703	3.389	3.394	4.101	3.675	6.446	1.275
704	2.9	2.886	3.613	3.152	39.171	0.293		704	3.385	3.393	4.119	3.669	6.506	1.36
705	2.979	2.962	3.587	3.183	39.386	0.383		705	3.339	3.347	4.001	3.598	6.613	1.295
706	2.819	2.799	3.457	3.032	39.449	0.206		706	3.521	3.513	4.181	3.787	6.578	1.14
707	2.949	2.956	3.453	3.098	41.084	0.202		707	3.348	3.352	4.045	3.639	6.63	1.549
708	2.816	2.799	3.479	3.044	39.839	0.283		708	3.135	3.144	3.919	3.478	6.617	1.337
709	2.898	2.889	3.44	3.063	39.22	0.225		709	3.381	3.383	4.089	3.668	6.711	1.405
710	2.937	2.919	3.503	3.106	38.196	0.394		710	3.529	3.533	4.211	3.8	6.622	1.368
711	2.815	2.818	3.367	2.983	39.137	0.446		711	3.6	3.569	4.313	3.904	6.694	1.5
712	2.715	2.725	3.339	2.944	39.309	0.124		712	3.532	3.526	4.159	3.802	6.582	1.314
713	2.725	2.716	3.247	2.866	39.054	0.322		713	3.531	3.512	4.262	3.846	6.724	1.092
714	2.908	2.895	3.399	3.018	41.076	0.184		714	3.465	3.476	4.122	3.75	6.633	1.424
715	2.793	2.797	3.366	2.975	39.822	0.274		715	3.589	3.605	4.188	3.835	6.587	1.306
716	2.774	2.786	3.259	2.918	40.625	0.583		716	3.399	3.413	4.03	3.648	6.63	1.361
717	2.755	2.751	3.293	2.924	41.569	0.417		717	3.535	3.541	4.149	3.769	6.801	1.365
718	2.746	2.749	3.232	2.882	40.53	0.332		718	3.448	3.445	4.129	3.722	6.528	1.21
719	2.825	2.827	3.399	3.008	40.18	0.558		719	3.394	3.405	4.063	3.667	6.518	1.352
720	2.771	2.787	3.382	2.982	41.148	0.154		720	3.677	3.677	4.313	3.949	6.666	1.37
721	2.617	2.631	3.291	2.885	40.342	0.265		721	3.49	3.489	4.183	3.781	6.57	1.382
722	2.83	2.848	3.478	3.066	40.086	0.259		722	3.71	3.706	4.312	3.95	6.539	1.327
723	2.56	2.565	3.248	2.825	40.594	0.151		723	3.681	3.679	4.258	3.907	6.591	1.431
724	2.777	2.796	3.378	2.974	40.144	0.384		724	3.753	3.77	4.272	3.956	6.626	1.379
725	2.576	2.587	3.245	2.807	40.482	0.225		725	3.684	3.682	4.273	3.938	6.625	1.466
726	2.77	2.77	3.315	2.934	39.777	0.149		726	3.696	3.701	4.281	3.943	6.539	1.29
727	2.826	2.837	3.418	3.017	40.405	0.312		727	3.831	3.83	4.357	4.04	6.726	1.34
728	2.612	2.637	3.2	2.803	40.071	0.269		728	3.495	3.504	4.121	3.738	6.817	1.591
729	2.649	2.662	3.218	2.823	39.703	0.278		729	3.73	3.716	4.318	3.968	6.697	1.4
730	2.95	2.961	3.49	3.133	39.967	0.157		730	3.407	3.409	4.04	3.659	6.794	1.168
731	2.964	2.962	3.491	3.109	39.922	0.254		731	3.559	3.568	4.112	3.77	6.759	1.3
732	2.847	2.849	3.44	3.038	41.875	0.322		732	3.65	3.658	4.259	3.903	6.776	1.262
733	2.587	2.598	3.277	2.846	40.371	0.321		733	3.499	3.507	4.105	3.751	6.694	1.174
734	2.806	2.827	3.386	3.004	40.711	0.351		734	3.714	3.703	4.289	3.947	6.817	1.394
735	2.672	2.694	3.306	2.899	41.444	0.392		735	3.78	3.782	4.303	3.99	6.897	1.275
736	2.864	2.86	3.448	3.051	41.96	0.179		736	3.429	3.431	4.028	3.657	6.73	1.358
737	2.846	2.83	3.388	3.011	40.66	0.283		737	3.57	3.551	4.22	3.841	6.66	1.365
738	2.796	2.786	3.387	2.969	40.597	0.29		738	3.349	3.354	4.021	3.632	6.595	1.295
739	2.757	2.753	3.341	2.945	40.019	0.376		739	3.36	3.351	4.103	3.687	6.495	1.259
740	3.069	3.056	3.555	3.212	39.084	0.255		740	3.323	3.339	4.075	3.666	6.49	1.274
741	2.909	2.91	3.389	3.032	38.858	0.685		741	3.368	3.366	4.072	3.66	6.578	1.423
742	2.931	2.931	3.467	3.089	39.875	0.47		742	3.418	3.405	4.135	3.708	6.685	1.238
743	2.907	2.895	3.402	3.055	40.117	0.154		743	3.594	3.594	4.203	3.838	6.925	1.538
744	2.815	2.818	3.411	3.013	39.713	0.496		744	3.631	3.628	4.274	3.895	6.714	1.478
745	2.671	2.665	3.328	2.91	39.335	0.444		745	3.556	3.567	4.231	3.841	6.481	1.29
746	2.898	2.906	3.46	3.075	39.248	0.562		746	3.407	3.406	4.125	3.712	6.589	1.474
747	3.098	3.098	3.644	3.275	39.875	0.285		747	3.465	3.462	4.188	3.775	6.57	1.479
748	3.061	3.057	3.6	3.233	40.309	0.563		748	3.419	3.42	4.135	3.716	6.672	1.271
749	2.931	2.93	3.495	3.111	41.126	0.504		749	3.447	3.456	4.148	3.744	6.705	1.364
750	2.779	2.796	3.411	3.008	40.128	0.459		750	3.512	3.5	4.24	3.835	6.608	1.518
751	2.886	2.887	3.446	3.061	40.634	0.208		751	3.501	3.497	4.236	3.832	6.649	1.422
752	2.845	2.85	3.421	3.021	40.045	0.165		752	3.526	3.534	4.202	3.826	6.56	1.331
753	2.687	2.709	3.305	2.905	39.614	0.568		753	3.492	3.485	4.105	3.745	6.599	1.362
754	2.923	2.905	3.379	3.014	39.753	0.428		754	3.74	3.739	4.347	3.988	6.511	1.285
755	2.686	2.69	3.352	2.92	41.009	0.226		755	3.582	3.578	4.293	3.896	6.44	1.343
756	2.643	2.664	3.305	2.883	40.87	0.744		756	3.703	3.703	4.398	4.023	7.019	1.492
757	2.638	2.646	3.3	2.875	40.679	0.27		757	3.736	3.745	4.37	3.996	6.616	1.371
758	2.933	2.933	3.445	3.071	40.44	0.209		758	3.665	3.668	4.324	3.948	6.606	1.348
759	2.797	2.805	3.383	2.994	40.801	0.211		759	3.653	3.646	4.304	3.926	6.656	1.553
760	2.794	2.775	3.418	2.984	40.932	0.298		760	3.844	3.842	4.429	4.086	6.665	1.537
761	2.825	2.804	3.41	2.986	41.1	0.156		761	3.698	3.709	4.377	4.001	6.715	1.484
762	2.932	2.917	3.5	3.111	40.619	0.269		762	3.61	3.595	4.271	3.873	6.587	1.408
763	2.943	2.936	3.428	3.065	38.768	0.611		763	3.458	3.435	4.266	3.821	6.48	1.425
764	3.032	3.012	3.544	3.159	38.671	0.476		764	3.617	3.611	4.321	3.928	6.654	1.511
765	2.972	2.96	3.477	3.102	37.887	0.324		765	3.703	3.692	4.354	3.974	6.623	1.24
766	2.936	2.924	3.439	3.077	39.269	0.217		766	3.611	3.588	4.294	3.895	6.776	1.506
767	2.635	2.647	3.245	2.857	38.955	0.546		767	3.675	3.678	4.297	3.948	6.608	1.264
768	2.696	2.703	3.324	2.923	38.657	0.615		768	3.522	3.519	4.205	3.818	6.591	1.594
769	3.011	3.002	3.475	3.139	38.995	0.472		769	3.673	3.662	4.322	3.943	6.651	1.476
770	2.933	2.922	3.436	3.076	40.372	0.32		770	3.861	3.847	4.492	4.128	6.605	1.311
771	3.055	3.051	3.53	3.193	41.136	0.403		771	3.355	3.358	4.118	3.702	6.691	1.485
772	2.939	2.95	3.502	3.148	40.899	0.22		772	3.63	3.647	4.333	3.938	6.615	1.421
773	2.783	2.802	3.429	3.037	40.839	0.12		773	3.607	3.609	4.302	3.903	6.624	1.372
774	2.997	2.99	3.454	3.124	41.41	0.162		774	3.69	3.689	4.294	3.923	6.512	1.158
775	2.937	2.928	3.412	3.067	40.398	0.122		775	3.642	3.647	4.338	3.943	6.638	1.388
776	2.898	2.896	3.391	3.034	41.351	0.178		776	3.673	3.674	4.312	3.932	6.659	1.442
777	2.789	2.8	3.34	2.967	40.629	0.264		777	3.591	3.589	4.274	3.878	6.763	1.588
778	2.809	2.817	3.389	3.011	40.478	0.214		778	3.54	3.55	4.188	3.793	6.613	1.393
779	2.802	2.82	3.391	3.019	38.788	0.696		779	3.568	3.576	4.206	3.836	6.513	1.183
780	3.233	3.219	3.691	3.377	40.979	0.138		780	3.556	3.55	4.215	3.814	6.79	1.524
781	2.816	2.802	3.408	3.014	40.244	0.237		781	3.728	3.73	4.358	3.98	6.738	1.415
782	2.96	2.955	3.485	3.131	42.484	0.161		782	3.743	3.748	4.365	3.994	6.636	1.386
783	3.142	3.141	3.566	3.272	41.824	0.235		783	3.67	3.65	4.337	3.953	6.579	1.286
784	3.239	3.216	3.731	3.387	39.558	0.546		784	3.725	3.716	4.339	3.98	6.653	1.504
785	3.247	3.254	3.71	3.398	41.119	0.403		785	3.456	3.454	4.151	3.752	6.531	1.405
786	3.013	3.019	3.549	3.199	41.258	0.339		786	3.537	3.546	4.186	3.824	6.715	1.556
787	2.883	2.892	3.359	3.035	40.054	0.43		787	3.478	3.476	4.19	3.786	6.728	1.385
788	2.862	2.865	3.397	3.029	40.632	0.31		788	3.759	3.765	4.35	4.001	6.606	1.114
789	3.022	3.027	3.471	3.152	40.265	0.259		789	3.543	3.56	4.198	3.822	6.615	1.522
790	3.011	3.023	3.434	3.125	39.378	0.917		790	3.739	3.746	4.371	4.005	6.571	1.308
791	3.002	2.998	3.576	3.2	39.232	0.568		791	3.806	3.819	4.43	4.073	6.588	1.274
792	3.025	3.019	3.642	3.254	39.17	0.589		792	3.648	3.655	4.289	3.922	6.52	1.051
793	2.881	2.882	3.429	3.065	40.219	0.148		793	3.541	3.544	4.223	3.834	6.761	1.256
794	2.986	2.976	3.482	3.132	40.46	0.433		794	3.739	3.725	4.372	3.997	6.658	1.407
795	3.119	3.101	3.595	3.257	39.146	0.604		795	3.801	3.805	4.377	4.042	6.642	1.299
796	2.915	2.905	3.508	3.113	39.886	0.216		796	3.69	3.693	4.355	3.97	6.594	1.312
797	2.958	2.955	3.47	3.132	40.305	0.242		797	3.889	3.891	4.551	4.163	6.579	1.178
798	3.085	3.073	3.638	3.266	39.978	0.331		798	3.833	3.831	4.467	4.102	6.466	1.211
799	3.046	3.038	3.549	3.2	40.873	0.542		799	4.055	4.051	4.575	4.252	6.649	1.377
800	2.99	2.986	3.531	3.165	39.708	0.18		800	3.97	3.975	4.582	4.216	6.619	1.262
801	2.94	2.929	3.474	3.107	40.35	0.372		801	3.844	3.865	4.46	4.096	6.748	1.351
802	2.974	2.958	3.521	3.147	39.857	0.239		802	3.722	3.71	4.42	4.007	6.842	1.443
803	2.957	2.947	3.521	3.132	39.866	0.223		803	3.898	3.904	4.47	4.126	6.487	1.296
804	2.842	2.849	3.5	3.094	39.883	0.691		804	3.672	3.666	4.294	3.911	6.472	1.387
805	2.982	2.976	3.467	3.121	39.646	0.271		805	3.81	3.816	4.413	4.051	6.62	1.425
806	2.952	2.958	3.516	3.147	39.968	0.32		806	3.519	3.511	4.172	3.78	6.598	1.271
807	2.975	2.959	3.511	3.139	40.377	0.205		807	3.707	3.72	4.324	3.966	6.628	1.355
808	2.928	2.919	3.472	3.1	39.878	0.291		808	3.561	3.571	4.21	3.813	6.637	1.256
809	2.941	2.925	3.466	3.09	39.653	0.184		809	3.663	3.662	4.311	3.915	6.587	1.348
810	2.912	2.892	3.422	3.039	39.83	0.491		810	3.739	3.743	4.452	4.045	6.547	1.295
811	3.029	3.022	3.494	3.157	40.018	0.271		811	3.695	3.706	4.337	3.967	6.658	1.124
812	2.914	2.891	3.496	3.094	39.944	0.167		812	3.841	3.848	4.459	4.092	6.418	1.24
813	2.966	2.965	3.493	3.131	40.215	0.338		813	3.643	3.642	4.302	3.912	6.594	1.284
814	2.967	2.96	3.474	3.131	39.563	0.435		814	3.632	3.632	4.257	3.882	6.685	1.473
815	2.85	2.839	3.389	3.006	39.786	0.47		815	3.682	3.679	4.292	3.909	6.628	1.325
816	2.966	2.954	3.523	3.141	40.304	0.237		816	3.838	3.846	4.416	4.057	6.521	1.315
817	3.12	3.123	3.628	3.28	39.674	0.19		817	3.8	3.796	4.387	4.032	6.578	1.293
818	3.059	3.048	3.555	3.198	39.827	0.201		818	3.647	3.653	4.206	3.845	6.668	1.48
819	2.957	2.934	3.49	3.112	39.772	0.128		819	3.805	3.81	4.359	4.022	6.711	1.355
820	3.19	3.168	3.641	3.307	39.132	0.281		820	3.75	3.748	4.297	3.962	6.506	1.205
821	2.895	2.874	3.397	3.03	39.896	0.142		821	3.84	3.842	4.391	4.049	6.74	1.503
822	3.178	3.153	3.656	3.308	40.375	0.14		822	3.782	3.794	4.354	4.01	6.686	1.459
823	3.089	3.059	3.643	3.256	40.489	0.239		823	3.927	3.936	4.494	4.151	6.579	1.121
824	3.097	3.1	3.599	3.28	39.15	0.154		824	3.633	3.638	4.299	3.888	6.607	1.396
825	2.829	2.821	3.376	3.003	39.701	0.128		825	3.905	3.917	4.514	4.165	6.673	1.185
826	3.115	3.094	3.621	3.265	40.135	0.208		826	3.815	3.829	4.41	4.059	6.589	1.191
827	2.83	2.825	3.484	3.081	39.959	0.128		827	3.801	3.823	4.394	4.05	6.711	1.527
828	3.264	3.255	3.783	3.448	39.766	0.147		828	3.724	3.746	4.314	3.95	6.615	1.465
829	3.05	3.032	3.619	3.237	40.126	0.365		829	3.738	3.739	4.383	4.003	6.574	1.363
830	3.176	3.146	3.709	3.339	40.232	0.198		830	3.573	3.57	4.215	3.826	6.69	1.572
831	3.27	3.239	3.773	3.425	40.732	0.297		831	3.549	3.541	4.223	3.838	6.684	1.462
832	3.009	2.973	3.616	3.203	40.115	0.374		832	3.761	3.776	4.31	3.962	6.719	1.277
833	3.002	2.987	3.511	3.155	40.123	0.253		833	3.711	3.716	4.326	3.947	6.498	1.165
834	3.067	3.061	3.6	3.238	40.139	0.237		834	3.758	3.768	4.393	4.006	6.58	1.175
835	3.256	3.236	3.712	3.374	41.206	0.223		835	3.785	3.795	4.308	3.972	6.648	1.458
836	3.042	3.031	3.518	3.178	40.37	0.254		836	3.541	3.545	4.202	3.8	6.658	1.441
837	3.032	3.024	3.566	3.189	39.98	0.401		837	3.628	3.609	4.248	3.873	6.816	1.282
838	3.028	3.011	3.541	3.176	40.658	0.348		838	3.73	3.708	4.315	3.953	6.707	1.437
839	3.128	3.109	3.619	3.254	41.038	0.434		839	3.813	3.811	4.364	4.029	6.76	1.425
840	3.099	3.079	3.639	3.245	40.246	0.18		840	3.756	3.76	4.34	3.993	6.662	1.397
841	2.9	2.884	3.41	3.037	41.155	0.154		841	3.807	3.803	4.385	4.034	6.766	1.467
842	3.059	3.043	3.612	3.224	40.495	0.192		842	3.839	3.818	4.405	4.052	6.666	1.368
843	2.884	2.868	3.379	3.013	39.503	0.161		843	3.765	3.781	4.354	4.005	6.589	1.311
844	3.161	3.139	3.64	3.285	40.539	0.278		844	3.585	3.603	4.167	3.819	6.715	1.462
845	2.783	2.743	3.48	3.028	39.705	0.239		845	3.607	3.637	4.198	3.843	6.531	1.318
846	3.017	2.979	3.639	3.215	40.31	0.429		846	3.703	3.72	4.291	3.935	6.596	1.189
847	3.019	2.985	3.728	3.258	41.085	0.247		847	3.815	3.819	4.416	4.055	6.719	1.262
848	3.01	2.977	3.66	3.223	40.078	0.175		848	3.808	3.807	4.344	4.015	6.636	1.395
849	3.063	3.024	3.655	3.234	40.998	0.299		849	3.671	3.677	4.37	3.97	6.551	1.307
850	3.255	3.225	3.868	3.459	40.375	0.261		850	3.698	3.709	4.351	3.95	6.655	1.502
851	3.002	2.964	3.665	3.213	40.518	0.204		851	3.662	3.668	4.318	3.927	6.648	1.392
852	2.866	2.84	3.534	3.088	40.452	0.202		852	3.746	3.773	4.305	3.973	6.625	1.406
853	3.091	3.052	3.684	3.271	39.613	0.378		853	3.708	3.72	4.41	4	6.632	1.406
854	2.992	2.962	3.606	3.188	39.741	0.345		854	3.705	3.7	4.406	3.992	6.663	1.418
855	2.969	2.95	3.679	3.216	40.69	0.16		855	3.674	3.671	4.346	3.934	6.688	1.371
856	2.727	2.714	3.458	3.003	40.355	0.172		856	3.857	3.856	4.437	4.076	6.671	1.261
857	2.68	2.656	3.379	2.92	40.122	0.336		857	3.648	3.629	4.34	3.922	6.63	1.109
858	2.752	2.729	3.417	2.964	39.968	0.137		858	3.633	3.638	4.347	3.915	6.656	1.537
859	2.944	2.91	3.578	3.142	39.795	0.208		859	3.724	3.725	4.355	3.973	6.613	1.407
860	3.073	3.035	3.677	3.269	39.673	0.228		860	3.654	3.656	4.299	3.911	6.736	1.391
861	2.932	2.887	3.612	3.154	39.287	0.708		861	3.787	3.773	4.43	4.057	6.567	1.3
862	3.019	2.969	3.704	3.232	39.899	0.137		862	3.754	3.75	4.364	4.007	6.655	1.386
863	2.822	2.795	3.602	3.114	40.96	0.306		863	3.559	3.547	4.238	3.825	6.677	1.233
864	2.889	2.869	3.682	3.192	40.49	0.236		864	3.612	3.602	4.234	3.843	6.614	1.473
865	2.922	2.885	3.658	3.167	40.889	0.344		865	3.75	3.722	4.376	3.981	6.48	1.227
866	2.937	2.904	3.596	3.149	40.651	0.395		866	3.644	3.633	4.337	3.912	6.551	1.288
867	2.873	2.827	3.535	3.066	41.221	0.203		867	3.859	3.865	4.472	4.093	6.61	1.258
868	2.818	2.796	3.627	3.129	40.327	0.487		868	3.884	3.884	4.491	4.107	6.693	1.585
869	2.824	2.789	3.613	3.104	40.16	0.252		869	3.8	3.791	4.429	4.049	6.553	1.254
870	2.834	2.805	3.612	3.111	40.139	0.205		870	3.768	3.769	4.398	4.015	6.534	1.393
871	3.005	2.971	3.7	3.241	40.091	0.324		871	3.872	3.873	4.491	4.119	6.592	1.291
872	3.147	3.103	3.856	3.385	40.452	0.214		872	3.645	3.649	4.293	3.903	6.426	1.046
873	2.82	2.789	3.58	3.09	40.298	0.296		873	3.748	3.747	4.409	4.017	6.641	1.599
874	2.853	2.832	3.624	3.132	40.325	0.209		874	3.79	3.799	4.433	4.046	6.574	1.321
875	2.681	2.658	3.497	2.995	40.207	0.549		875	3.75	3.756	4.351	4.001	6.722	1.599
876	2.912	2.871	3.63	3.162	40.532	0.352		876	3.915	3.927	4.527	4.184	6.598	1.436
877	2.902	2.875	3.609	3.164	40.706	0.41		877	3.647	3.661	4.302	3.921	6.649	1.502
878	2.817	2.792	3.611	3.117	40.947	0.138		878	3.834	3.855	4.435	4.096	6.715	1.324
879	2.75	2.731	3.522	3.042	40.084	0.171		879	3.817	3.826	4.44	4.072	6.577	1.363
880	2.598	2.577	3.388	2.897	40.437	0.392		880	3.782	3.775	4.405	4.03	6.77	1.389
881	2.711	2.692	3.49	3.014	40.273	0.172		881	3.661	3.666	4.327	3.947	6.552	1.402
882	2.802	2.78	3.589	3.102	40.28	0.166		882	3.627	3.65	4.2	3.848	6.678	1.4
883	2.977	2.949	3.686	3.256	40.163	0.222		883	3.672	3.677	4.247	3.899	6.505	1.004
884	3.061	3.027	3.746	3.308	40.769	0.155		884	3.806	3.786	4.42	4.062	6.568	1.341
885	2.81	2.778	3.523	3.061	40.467	0.128		885	3.475	3.441	4.136	3.726	6.669	1.526
886	2.781	2.742	3.513	3.033	39.566	0.498		886	3.642	3.657	4.29	3.911	6.742	1.515
887	2.904	2.865	3.567	3.127	39.948	0.465		887	3.6	3.613	4.255	3.861	6.619	1.348
888	2.969	2.931	3.66	3.228	40.14	0.171		888	3.806	3.813	4.449	4.067	6.705	1.496
889	2.749	2.738	3.485	3.025	39.752	0.337		889	3.682	3.691	4.29	3.906	6.416	1.284
890	2.798	2.783	3.561	3.1	39.947	0.184		890	3.712	3.724	4.316	3.928	6.649	1.385
891	3.093	3.054	3.721	3.286	39.844	0.265		891	3.554	3.563	4.171	3.804	6.586	1.416
892	3.03	3.007	3.703	3.277	40.263	0.239		892	3.704	3.731	4.265	3.929	6.816	1.44
893	3.081	3.042	3.737	3.319	40.211	0.099		893	3.663	3.676	4.22	3.877	6.741	1.369
894	2.867	2.825	3.634	3.165	39.879	0.31		894	3.553	3.573	4.148	3.785	6.612	1.33
895	3.004	2.961	3.7	3.253	39.879	0.489		895	3.627	3.622	4.188	3.838	6.579	1.428
896	2.845	2.812	3.549	3.101	39.867	0.52		896	3.842	3.857	4.388	4.048	6.675	1.611
897	2.868	2.854	3.602	3.142	40.464	0.153		897	3.685	3.69	4.215	3.865	6.705	1.665
898	2.611	2.591	3.419	2.929	41.045	0.141		898	3.795	3.8	4.352	4.003	6.667	1.474
899	2.857	2.829	3.504	3.085	41.42	0.204		899	3.767	3.786	4.383	4.025	6.592	1.442
900	2.807	2.786	3.481	3.04	40.175	0.676		900	3.822	3.845	4.344	4.03	6.826	1.677
901	2.982	2.96	3.63	3.219	40.718	0.206		901	3.904	3.908	4.327	4.05	6.569	1.506
902	2.703	2.693	3.471	3.009	40.528	0.468		902	3.783	3.784	4.284	3.959	6.617	1.263
903	2.9	2.861	3.581	3.148	41.282	0.218		903	3.697	3.706	4.227	3.901	6.689	1.557
904	2.857	2.838	3.534	3.11	47.766	0.525		904	3.494	3.497	4.131	3.734	6.653	1.423
905	2.831	2.811	3.55	3.116	45.242	0.28		905	3.604	3.631	4.209	3.847	6.588	1.372
906	3.072	3.065	3.63	3.258	45.368	0.439		906	3.709	3.721	4.251	3.914	6.781	1.467
907	3.018	2.985	3.684	3.253	43.904	0.227		907	3.575	3.578	4.231	3.824	6.662	1.339
908	2.866	2.848	3.474	3.078	43.319	0.154		908	3.693	3.699	4.301	3.927	6.123	0.785
909	3.098	3.083	3.643	3.276	43.251	0.394		909	3.799	3.805	4.374	4.028	6.699	1.248
910	3.067	3.053	3.632	3.253	43.85	0.292		910	3.945	3.951	4.516	4.173	6.667	1.438
911	2.943	2.939	3.531	3.15	41.69	0.171		911	3.654	3.657	4.274	3.898	6.621	1.533
912	3.138	3.12	3.732	3.347	41.684	0.109		912	3.776	3.792	4.328	3.979	6.763	1.405
913	2.97	2.956	3.599	3.195	40.897	0.188		913	3.706	3.731	4.28	3.93	6.51	1.26
914	3.167	3.154	3.691	3.331	41.187	0.617		914	3.538	3.548	4.159	3.784	6.632	1.439
915	2.949	2.924	3.569	3.164	41.044	0.187		915	3.765	3.774	4.283	3.953	6.448	1.064
916	3.011	2.978	3.608	3.204	41.749	0.241		916	3.515	3.528	4.096	3.738	6.517	1.456
917	3.033	3.028	3.585	3.223	39.997	0.361		917	3.653	3.674	4.209	3.876	6.712	1.454
918	3.154	3.13	3.758	3.363	40.052	0.341		918	3.597	3.605	4.091	3.76	6.527	1.368
919	3.228	3.203	3.848	3.443	41.223	0.301		919	3.701	3.709	4.209	3.894	6.835	1.686
920	3.472	3.459	3.915	3.606	44.049	0.427		920	3.55	3.56	4.15	3.762	6.587	1.422
921	3.067	3.05	3.623	3.24	44.624	0.237		921	3.547	3.548	4.148	3.771	6.619	1.371
922	3.174	3.16	3.69	3.341	44.673	0.327		922	3.71	3.728	4.249	3.92	6.613	1.562
923	3.048	3.032	3.606	3.229	43.702	0.289		923	3.562	3.582	4.126	3.776	6.549	1.544
924	2.994	2.968	3.506	3.133	44.677	0.293		924	3.634	3.641	4.225	3.863	6.487	1.307
925	2.926	2.906	3.5	3.119	44.436	0.299		925	3.675	3.697	4.308	3.931	6.901	1.542
926	2.911	2.89	3.486	3.086	43.484	0.532		926	3.649	3.669	4.289	3.902	6.556	1.511
927	2.812	2.796	3.382	2.978	44.324	0.396		927	3.675	3.689	4.245	3.885	6.496	1.116
928	2.926	2.915	3.522	3.125	42.19	0.538		928	3.636	3.64	4.223	3.861	6.611	1.347
929	2.897	2.89	3.429	3.068	42.697	0.177		929	3.626	3.641	4.175	3.829	6.602	1.257
930	2.904	2.883	3.451	3.081	41.713	0.189		930	3.824	3.84	4.363	4.024	6.695	1.363
931	2.855	2.838	3.451	3.051	42.437	0.352		931	3.917	3.92	4.38	4.092	6.548	1.323
932	2.765	2.76	3.384	2.978	42.738	0.129		932	3.864	3.871	4.313	4.021	6.627	1.416
933	2.896	2.881	3.527	3.121	42.568	0.32		933	3.571	3.582	4.128	3.772	6.421	1.103
934	2.756	2.752	3.396	2.993	43.272	0.252		934	3.833	3.845	4.398	4.039	6.556	1.273
935	2.871	2.856	3.472	3.096	42.666	0.268		935	3.679	3.681	4.178	3.856	6.667	1.415
936	2.785	2.782	3.449	3.035	43.371	0.501		936	3.603	3.626	4.123	3.789	6.655	1.465
937	2.823	2.813	3.427	3.042	41.997	0.26		937	3.648	3.653	4.222	3.869	6.774	1.418
938	2.789	2.773	3.413	3.013	43.101	0.394		938	3.644	3.654	4.181	3.848	6.655	1.383
939	2.729	2.74	3.377	2.979	43.228	0.136		939	3.485	3.473	4.14	3.754	6.625	1.402
940	2.72	2.727	3.325	2.941	40.958	0.613		940	3.595	3.602	4.152	3.799	6.683	1.257
941	2.912	2.91	3.601	3.183	41.118	0.6		941	3.851	3.863	4.311	4.014	6.797	1.31
942	2.625	2.634	3.337	2.917	41.269	0.316		942	3.629	3.644	4.155	3.82	6.74	1.508
943	2.986	2.984	3.508	3.17	42.284	0.617		943	3.468	3.484	4.058	3.679	6.609	1.438
944	2.811	2.813	3.372	3.006	42.011	0.319		944	3.432	3.435	4.039	3.651	6.57	1.503
945	2.801	2.802	3.47	3.068	41.722	0.251		945	3.698	3.711	4.253	3.902	6.731	1.347
946	2.944	2.937	3.565	3.168	42.34	0.191		946	3.713	3.736	4.188	3.884	6.571	1.197
947	2.607	2.598	3.354	2.903	41.765	0.323		947	3.829	3.839	4.301	4	6.633	1.443
948	2.856	2.844	3.43	3.041	41.479	0.228		948	3.718	3.716	4.214	3.888	6.654	1.378
949	2.82	2.794	3.465	3.044	42.022	0.121		949	3.75	3.76	4.237	3.914	6.759	1.588
950	2.883	2.86	3.495	3.083	40.927	0.307		950	3.586	3.59	4.14	3.787	6.512	1.376
951	2.795	2.777	3.418	3.003	41.832	0.169		951	3.703	3.707	4.179	3.857	6.64	1.402
952	2.9	2.883	3.499	3.096	41.003	0.373		952	3.676	3.683	4.178	3.847	6.477	1.347
953	2.733	2.708	3.331	2.916	41.737	0.228		953	3.841	3.845	4.335	4.014	6.486	1.321
954	2.677	2.661	3.413	2.941	39.078	0.528		954	3.577	3.579	4.111	3.753	6.562	1.47
955	2.65	2.627	3.316	2.86	40.057	0.155		955	3.779	3.786	4.294	3.953	6.699	1.466
956	2.711	2.687	3.283	2.869	39.665	0.242		956	3.677	3.679	4.171	3.839	6.654	1.44
957	2.811	2.784	3.395	2.981	40.743	0.669		957	3.535	3.543	4.089	3.744	6.537	1.298
958	2.661	2.653	3.274	2.87	39.185	0.167		958	3.527	3.534	4.088	3.72	6.492	1.232
959	2.644	2.658	3.348	2.928	39.033	0.317		959	3.665	3.671	4.162	3.831	6.519	1.147
960	2.655	2.659	3.289	2.864	39.838	0.194		960	3.547	3.561	4.05	3.709	6.036	1.056
961	2.476	2.474	3.263	2.777	39.224	0.296		961	3.695	3.71	4.186	3.853	6.511	1.142
962	2.706	2.713	3.405	2.958	40.061	0.58		962	3.481	3.482	4.026	3.668	6.272	0.835
963	2.636	2.612	3.365	2.897	39.198	0.234		963	3.377	3.378	3.951	3.594	6.543	1.187
964	2.522	2.537	3.283	2.813	39.702	0.231		964	3.426	3.44	4.007	3.644	6.687	1.301
965	2.662	2.657	3.39	2.928	40.556	0.572		965	3.697	3.7	4.161	3.856	6.677	1.267
966	2.678	2.691	3.372	2.939	38.03	0.829		966	3.752	3.764	4.227	3.919	6.631	1.239
967	2.577	2.568	3.318	2.851	37.629	0.253		967	3.668	3.679	4.166	3.833	6.618	1.426
968	2.555	2.538	3.251	2.814	38.449	0.61		968	3.692	3.708	4.196	3.869	6.591	1.402
969	2.477	2.477	3.212	2.735	39.191	0.566		969	3.745	3.753	4.254	3.92	6.686	1.178
970	2.757	2.759	3.412	2.987	37.296	0.346		970	3.758	3.764	4.306	3.95	6.627	1.502
971	2.932	2.927	3.57	3.147	38.098	0.296		971	3.827	3.829	4.386	4.027	6.564	1.37
972	2.9	2.888	3.535	3.106	38.704	0.574		972	3.821	3.822	4.354	4.003	6.666	1.466
973	2.574	2.561	3.345	2.846	37.288	0.283		973	3.524	3.532	4.115	3.729	6.615	1.373
974	2.79	2.796	3.445	3.042	40.366	0.152		974	3.474	3.488	4.097	3.711	6.595	1.3
975	2.805	2.792	3.55	3.077	38.909	0.205		975	3.507	3.513	4.123	3.736	6.707	1.317
976	2.705	2.682	3.41	2.959	39.802	0.308		976	3.526	3.534	4.079	3.719	6.815	1.713
977	2.89	2.866	3.568	3.137	35.993	0.187		977	3.427	3.422	4.039	3.641	6.583	1.344
978	2.849	2.831	3.588	3.139	34.741	0.178		978	3.493	3.488	4.117	3.741	6.66	1.459
979	2.534	2.516	3.431	2.893	33.962	0.254		979	3.684	3.686	4.305	3.925	6.615	1.327
980	2.825	2.805	3.45	3.045	35.002	0.418		980	3.521	3.523	4.186	3.775	6.559	1.368
981	2.937	2.938	3.566	3.17	34.594	0.148		981	3.642	3.642	4.295	3.898	6.571	1.481
982	2.816	2.801	3.423	3.028	35.383	0.106		982	3.73	3.738	4.267	3.913	6.64	1.269
983	2.529	2.524	3.241	2.777	33.118	0.405		983	3.677	3.692	4.274	3.907	6.515	1.273
984	2.596	2.591	3.354	2.91	33.429	0.337		984	3.575	3.587	4.22	3.818	6.724	1.483
985	2.422	2.438	3.211	2.74	33.283	0.387		985	3.557	3.567	4.219	3.795	6.675	1.378
986	2.587	2.585	3.293	2.847	32.372	0.336		986	3.496	3.511	4.126	3.725	6.659	1.503
987	2.479	2.477	3.169	2.729	33.921	0.387		987	3.74	3.738	4.349	3.962	6.609	1.461
988	2.451	2.456	3.11	2.695	34.602	0.181		988	3.637	3.654	4.19	3.831	6.663	1.544
989	2.536	2.534	3.249	2.804	34.99	0.322		989	3.753	3.748	4.399	4.007	6.57	1.436
990	2.66	2.658	3.43	2.97	33.866	0.355		990	3.703	3.7	4.376	3.946	6.544	1.326
991	2.599	2.588	3.349	2.869	34.545	0.223		991	3.636	3.641	4.281	3.863	6.717	1.685
992	2.535	2.539	3.268	2.824	34.284	0.209		992	3.513	3.523	4.165	3.75	6.678	1.443
993	2.717	2.72	3.484	3.032	34.16	0.262		993	3.549	3.551	4.219	3.798	6.517	1.34
994	2.965	2.943	3.633	3.208	33.713	0.697		994	3.747	3.755	4.334	3.957	6.598	1.57
995	2.726	2.73	3.38	2.962	33.917	0.302		995	3.746	3.742	4.395	4.004	6.524	1.357
996	2.662	2.668	3.322	2.906	34.279	0.428		996	3.724	3.722	4.353	3.964	6.646	1.509
997	2.613	2.609	3.351	2.89	33.477	0.374		997	3.64	3.647	4.289	3.878	6.558	1.353
998	2.55	2.55	3.33	2.853	34.6	0.245		998	3.556	3.561	4.229	3.791	6.599	1.33
999	2.723	2.722	3.38	2.963	34.493	0.337		999	3.489	3.487	4.195	3.765	6.61	1.31
1000	2.725	2.741	3.384	2.975	34.757	0.159		1000	3.425	3.431	4.119	3.688	6.709	1.579

## Sheet: Protein RMSF
		Inermin_SMAD2 complex										Furosemide_SMAD2 complex
Residue#	Chain	ResName	LigandContact	CA	Backbone	Sidechain	All_Heavy	B-factor		Residue#	Chain	ResName	LigandContact	CA	Backbone	Sidechain	All_Heavy	B-factor
0	A	GLY_260	No	6.381	5.998	6.763	5.998	114.115		0	A	GLY_260	Yes	7.87	7.568	7.96	7.568	114.115
1	A	PRO_261	No	4.435	4.321	5.492	4.803	103.255		1	A	PRO_261	Yes	7.175	7.242	7.827	7.472	103.255
2	A	ASP_262	No	2.709	2.871	2.957	2.919	100.525		2	A	ASP_262	Yes	7.014	6.59	7.99	7.332	100.525
3	A	LEU_263	No	1.997	1.927	2.416	2.14	98.205		3	A	LEU_263	No	5.098	4.979	6.002	5.46	98.205
4	A	GLN_264	No	1.987	1.96	3.072	2.626	103.05		4	A	GLN_264	No	3.218	3.236	3.91	3.619	103.05
5	A	PRO_265	No	2.139	2.059	2.439	2.21	97.928		5	A	PRO_265	No	2.631	2.674	2.841	2.726	97.928
6	A	VAL_266	No	1.912	1.794	2.423	2.036	76.855		6	A	VAL_266	No	3.751	3.903	4.903	4.305	76.855
7	A	THR_267	No	1.588	1.579	2.288	1.895	61.863		7	A	THR_267	No	3.538	3.046	4.468	3.705	61.863
8	A	TYR_268	No	1.097	1.164	1.316	1.234	55.075		8	A	TYR_268	No	2.764	2.806	5.35	4.617	55.075
9	A	SER_269	No	1.281	1.191	1.835	1.43	55.995		9	A	SER_269	No	2.407	2.268	2.985	2.528	55.995
10	A	GLU_270	Yes	1.145	1.097	2.429	1.971	54.782		10	A	GLU_270	Yes	1.982	1.871	3.172	2.693	54.782
11	A	PRO_271	Yes	1.085	1.084	1.386	1.204	51.815		11	A	PRO_271	Yes	1.413	1.453	1.811	1.596	51.815
12	A	ALA_272	Yes	1.206	1.176	1.591	1.242	49.995		12	A	ALA_272	Yes	1.222	1.189	1.488	1.23	49.995
13	A	PHE_273	No	0.765	0.827	1.609	1.339	47.982		13	A	PHE_273	Yes	0.952	1.01	1.439	1.264	47.982
14	A	TRP_274	Yes	0.759	0.755	0.8	0.783	45.088		14	A	TRP_274	Yes	0.85	0.835	0.831	0.829	45.088
15	A	CYS_275	No	0.653	0.663	1.16	0.899	43.27		15	A	CYS_275	No	0.689	0.733	1.14	0.917	43.27
16	A	SER_276	No	0.627	0.618	1.022	0.763	36.66		16	A	SER_276	No	0.763	0.733	1.17	0.882	36.66
17	A	ILE_277	No	0.518	0.55	1.188	0.839	28.672		17	A	ILE_277	No	0.627	0.688	0.866	0.727	28.672
18	A	ALA_278	No	0.629	0.603	0.951	0.648	28.328		18	A	ALA_278	No	0.674	0.646	0.951	0.682	28.328
19	A	TYR_279	No	0.525	0.559	0.629	0.601	26.478		19	A	TYR_279	No	0.551	0.612	0.649	0.633	26.478
20	A	TYR_280	No	0.528	0.522	0.902	0.783	26.347		20	A	TYR_280	No	0.58	0.555	1.095	0.938	26.347
21	A	GLU_281	No	0.587	0.628	0.702	0.669	28.968		21	A	GLU_281	No	0.595	0.666	0.724	0.699	28.968
22	A	LEU_282	Yes	0.664	0.699	1.119	0.871	32.132		22	A	LEU_282	No	0.824	0.885	1.289	1.048	32.132
23	A	ASN_283	Yes	0.887	0.924	1.416	1.184	42.085		23	A	ASN_283	No	1.1	1.129	1.621	1.386	42.085
24	A	GLN_284	Yes	0.885	0.815	1.975	1.546	36.392		24	A	GLN_284	No	1.064	0.966	2.117	1.691	36.392
25	A	ARG_285	No	0.773	0.827	1.712	1.427	32.808		25	A	ARG_285	No	0.936	1.002	2.101	1.753	32.808
26	A	VAL_286	No	0.732	0.724	1.028	0.812	28.162		26	A	VAL_286	No	0.846	0.839	1.024	0.878	28.162
27	A	GLY_287	No	0.835	0.883	0.988	0.883	27.992		27	A	GLY_287	No	0.952	1.017	1.105	1.017	27.992
28	A	GLU_288	No	0.963	0.846	2.219	1.76	31.072		28	A	GLU_288	No	1.207	1.075	2.285	1.857	31.072
29	A	THR_289	No	0.736	0.784	1.157	0.937	35.945		29	A	THR_289	No	0.969	1.016	1.322	1.131	35.945
30	A	PHE_290	No	0.637	0.637	1.059	0.909	34.788		30	A	PHE_290	No	0.866	0.867	1.389	1.178	34.788
31	A	HIS_291	No	0.664	0.723	1.428	1.166	37.812		31	A	HIS_291	No	0.875	0.911	1.598	1.339	37.812
32	A	ALA_292	No	0.739	0.716	1.011	0.75	46.23		32	A	ALA_292	No	0.824	0.84	0.95	0.839	46.23
33	A	SER_293	Yes	0.84	0.886	1.075	0.947	66.76		33	A	SER_293	Yes	0.955	0.987	1.179	1.044	66.76
34	A	GLN_294	Yes	0.89	0.855	2.087	1.653	72.918		34	A	GLN_294	Yes	0.968	0.923	1.851	1.495	72.918
35	A	PRO_295	Yes	0.818	0.793	0.97	0.86	65.917		35	A	PRO_295	Yes	0.921	0.872	1.1	0.963	65.917
36	A	SER_296	No	0.75	0.842	1.238	0.988	57.53		36	A	SER_296	No	0.789	0.869	1.048	0.928	57.53
37	A	LEU_297	No	0.812	0.748	1.418	1.058	50.012		37	A	LEU_297	No	0.79	0.757	1.339	1.015	50.012
38	A	THR_298	No	0.535	0.566	0.89	0.689	44.438		38	A	THR_298	No	0.651	0.673	1.13	0.855	44.438
39	A	VAL_299	No	0.454	0.518	0.774	0.575	37.478		39	A	VAL_299	No	0.654	0.696	0.904	0.74	37.478
40	A	ASP_300	No	0.463	0.474	0.907	0.734	38.122		40	A	ASP_300	No	0.703	0.739	1.259	1.044	38.122
41	A	GLY_301	No	0.551	0.606	0.605	0.606	39.03		41	A	GLY_301	No	0.991	1.094	1.017	1.094	39.03
42	A	PHE_302	No	0.685	0.646	1.44	1.162	39.822		42	A	PHE_302	No	1.345	1.227	2.092	1.798	39.822
43	A	THR_303	No	0.726	0.836	1.037	0.902	42.09		43	A	THR_303	No	1.584	1.684	1.745	1.699	42.09
44	A	ASP_304	No	0.914	0.879	1.339	1.138	39.512		44	A	ASP_304	No	1.872	1.965	3.25	2.708	39.512
45	A	PRO_305	No	1.004	1.117	1.137	1.12	41.23		45	A	PRO_305	No	2.47	2.759	2.388	2.607	41.23
46	A	SER_306	No	1.158	1.164	1.423	1.254	48.89		46	A	SER_306	No	3.452	3.215	4.133	3.546	48.89
47	A	ASN_307	No	1.027	1.008	1.636	1.347	43.282		47	A	ASN_307	No	2.264	2.364	2.392	2.366	43.282
48	A	SER_308	No	1.121	1.065	1.597	1.263	51.005		48	A	SER_308	Yes	1.971	1.881	2.457	2.087	51.005
49	A	GLU_309	Yes	0.917	0.903	2.08	1.687	46.048		49	A	GLU_309	Yes	1.565	1.55	2.665	2.256	46.048
50	A	ARG_310	No	0.56	0.606	0.8	0.723	42.855		50	A	ARG_310	No	1.116	1.105	1.342	1.243	42.855
51	A	PHE_311	No	0.48	0.492	0.647	0.584	34.932		51	A	PHE_311	No	0.795	0.79	0.888	0.837	34.932
52	A	CYS_312	No	0.483	0.513	0.75	0.616	34.342		52	A	CYS_312	No	0.904	0.867	1.359	1.099	34.342
53	A	LEU_313	No	0.51	0.57	0.663	0.568	33.18		53	A	LEU_313	No	0.719	0.799	0.872	0.792	33.18
54	A	GLY_314	No	0.684	0.749	0.792	0.749	38.473		54	A	GLY_314	No	1.014	1.042	1.096	1.042	38.473
55	A	LEU_315	No	0.871	0.899	1.377	1.091	42.817		55	A	LEU_315	No	1.011	1.017	1.659	1.298	42.817
56	A	LEU_316	No	0.802	0.898	1.153	0.973	39.065		56	A	LEU_316	No	0.955	1.085	1.177	1.091	39.065
57	A	SER_317	No	0.999	0.972	1.578	1.199	39.202		57	A	SER_317	No	1.156	1.121	1.646	1.313	39.202
58	A	ASN_318	No	0.955	1.125	0.907	1.021	42.735		58	A	ASN_318	No	1.133	1.231	1.043	1.141	42.735
59	A	VAL_319	No	1.518	1.455	2.129	1.723	58.508		59	A	VAL_319	No	1.566	1.586	2.041	1.75	58.508
60	A	ASN_320	Yes	1.243	1.198	2.276	1.808	56.845		60	A	ASN_320	No	1.525	1.536	2.052	1.799	56.845
61	A	ARG_321	No	0.964	0.989	0.954	0.952	47.88		61	A	ARG_321	No	1.393	1.55	1.152	1.305	47.88
62	A	ASN_322	Yes	1.002	0.947	1.213	1.079	41.66		62	A	ASN_322	No	1.857	1.778	2.188	1.991	41.66
63	A	ALA_323	No	1.112	1.099	1.405	1.142	43.777		63	A	ALA_323	No	2.124	2.162	2.464	2.209	43.777
64	A	THR_324	Yes	1.079	1.047	1.305	1.144	42.282		64	A	THR_324	No	2.278	2.188	2.827	2.456	42.282
65	A	VAL_325	No	0.759	0.787	0.851	0.775	37.565		65	A	VAL_325	No	1.757	1.734	2.112	1.858	37.565
66	A	GLU_326	No	0.812	0.869	1.194	1.069	43.995		66	A	GLU_326	No	2.042	1.988	2.604	2.353	43.995
67	A	MET_327	No	1.014	1.03	2.096	1.677	53.282		67	A	MET_327	No	1.924	1.862	2.897	2.472	53.282
68	A	THR_328	No	0.875	0.878	1.414	1.091	44.602		68	A	THR_328	No	1.503	1.548	1.89	1.674	44.602
69	A	ARG_329	No	0.891	0.944	1.712	1.452	40.218		69	A	ARG_329	No	1.652	1.669	2.385	2.136	40.218
70	A	ARG_330	No	0.972	0.979	1.743	1.496	49.012		70	A	ARG_330	No	1.73	1.697	3.101	2.657	49.012
71	A	HIS_331	No	0.904	0.926	1.612	1.343	48.208		71	A	HIS_331	No	1.498	1.656	2.308	2.051	48.208
72	A	ILE_332	No	0.718	0.731	0.849	0.75	49.44		72	A	ILE_332	No	1.018	1.453	1.1	1.262	49.44
73	A	GLY_333	No	0.703	0.657	0.791	0.657	50.683		73	A	GLY_333	No	1.88	1.623	2.351	1.623	50.683
74	A	ARG_334	No	0.58	0.559	2.207	1.761	47.938		74	A	ARG_334	No	1.113	1.075	3.044	2.479	47.938
75	A	GLY_335	No	0.446	0.455	0.518	0.455	47.562		75	A	GLY_335	No	0.73	0.744	0.803	0.744	47.562
76	A	VAL_336	No	0.445	0.465	0.852	0.583	45.812		76	A	VAL_336	No	0.613	0.631	0.789	0.651	45.812
77	A	ARG_337	No	0.475	0.5	1.609	1.281	48.04		77	A	ARG_337	No	0.61	0.623	1.453	1.181	48.04
78	A	LEU_338	No	0.479	0.524	1.185	0.831	45.452		78	A	LEU_338	No	0.56	0.609	1.301	0.931	45.452
79	A	TYR_339	No	0.515	0.505	0.668	0.608	51.718		79	A	TYR_339	No	0.595	0.574	0.694	0.648	51.718
80	A	TYR_340	Yes	0.515	0.574	0.737	0.678	60.46		80	A	TYR_340	Yes	0.581	0.622	0.801	0.737	60.46
81	A	ILE_341	No	0.632	0.613	1.226	0.893	67.932		81	A	ILE_341	No	0.645	0.657	1.354	0.98	67.932
82	A	GLY_342	Yes	0.7	0.696	0.827	0.696	71.252		82	A	GLY_342	Yes	0.849	0.842	1.002	0.842	71.252
83	A	GLY_343	No	0.595	0.599	0.682	0.599	70.162		83	A	GLY_343	Yes	0.73	0.723	0.804	0.723	70.162
84	A	GLU_344	No	0.499	0.508	1.127	0.911	62.59		84	A	GLU_344	No	0.595	0.603	1.11	0.923	62.59
85	A	VAL_345	No	0.438	0.452	0.669	0.49	59.388		85	A	VAL_345	No	0.506	0.511	0.731	0.556	59.388
86	A	PHE_346	No	0.468	0.488	0.686	0.611	58.14		86	A	PHE_346	No	0.511	0.529	0.741	0.661	58.14
87	A	ALA_347	No	0.462	0.527	0.725	0.533	56.28		87	A	ALA_347	No	0.524	0.613	0.767	0.612	56.28
88	A	GLU_348	No	0.563	0.541	1.322	1.06	53.17		88	A	GLU_348	No	0.608	0.614	1.214	1.003	53.17
89	A	CYS_349	No	0.543	0.599	0.729	0.649	57.152		89	A	CYS_349	No	0.641	0.695	0.783	0.726	57.152
90	A	LEU_350	No	0.567	0.61	0.865	0.692	59.03		90	A	LEU_350	No	0.761	0.83	0.955	0.852	59.03
91	A	SER_351	No	0.655	0.684	0.988	0.785	67.08		91	A	SER_351	No	0.96	0.964	1.28	1.07	67.08
92	A	ASP_352	No	0.877	0.915	1.68	1.365	79.402		92	A	ASP_352	No	1.184	1.172	1.984	1.644	79.402
93	A	SER_353	No	0.993	0.86	1.487	1.096	59.118		93	A	SER_353	No	0.996	0.96	1.472	1.148	59.118
94	A	ALA_354	No	0.774	0.788	1.059	0.819	52.098		94	A	ALA_354	No	0.818	0.841	1.037	0.857	52.098
95	A	ILE_355	No	0.481	0.533	0.887	0.66	61.47		95	A	ILE_355	No	0.58	0.647	0.888	0.72	61.47
96	A	PHE_356	No	0.454	0.499	0.741	0.652	58.787		96	A	PHE_356	No	0.623	0.609	0.942	0.823	58.787
97	A	VAL_357	No	0.558	0.585	0.998	0.717	67.81		97	A	VAL_357	No	0.574	0.632	1.047	0.762	67.81
98	A	GLN_358	No	0.819	0.867	1.8	1.448	64.998		98	A	GLN_358	No	0.727	0.769	1.749	1.394	64.998
99	A	SER_359	No	0.95	0.882	1.179	0.98	74.62		99	A	SER_359	No	0.795	0.8	1.21	0.952	74.62
100	A	PRO_360	No	0.915	0.979	1.186	1.053	80.915		100	A	PRO_360	No	1.031	1.171	1.153	1.157	80.915
101	A	ASN_361	No	1.105	1.231	1.769	1.504	92.098		101	A	ASN_361	No	2.372	2.371	4.321	3.474	92.098
102	A	CYS_362	No	1.259	1.264	1.519	1.374	99.085		102	A	CYS_362	No	4.008	4.003	5.326	4.639	99.085
103	A	ASN_363	No	1.24	1.502	1.701	1.597	97.115		103	A	ASN_363	No	3.903	3.877	4.934	4.452	97.115
104	A	GLN_364	Yes	2.669	3.022	4.478	3.887	106.8		104	A	GLN_364	No	2.777	2.779	3.846	3.406	106.8
105	A	ARG_365	Yes	4.824	4.847	8.599	7.425	120.685		105	A	ARG_365	No	3.349	3.88	6.114	5.383	120.685
106	A	PRO_370	Yes	2.074	2.178	2.759	2.403	94.895		106	A	PRO_370	No	2.132	2.091	2.598	2.294	94.895
107	A	ALA_371	Yes	2.073	1.976	2.662	2.1	88.355		107	A	ALA_371	No	1.858	1.721	2.308	1.826	88.355
108	A	THR_372	No	1.28	1.234	2.077	1.625	85.812		108	A	THR_372	No	1.378	1.284	1.84	1.529	85.812
109	A	VAL_373	No	0.751	0.809	0.909	0.813	79.188		109	A	VAL_373	No	0.873	0.977	1.278	1.066	79.188
110	A	CYS_374	No	0.636	0.639	1.371	1.02	73.005		110	A	CYS_374	No	0.792	0.777	1.196	0.975	73.005
111	A	LYS_375	No	0.713	0.713	1.357	1.049	72.77		111	A	LYS_375	No	0.793	0.791	1.528	1.193	72.77
112	A	ILE_376	No	0.717	0.716	0.899	0.767	69.42		112	A	ILE_376	No	0.707	0.739	1.044	0.846	69.42
113	A	PRO_377	No	0.963	0.858	1.234	1.015	69.235		113	A	PRO_377	No	0.984	0.886	1.187	1.008	69.235
114	A	PRO_378	No	0.775	0.784	1.043	0.882	70.038		114	A	PRO_378	No	0.92	0.907	1.162	1.006	70.038
115	A	GLY_379	No	0.779	0.861	0.856	0.861	74.635		115	A	GLY_379	No	0.859	0.915	0.929	0.915	74.635
116	A	CYS_380	No	0.817	0.726	1.386	1.069	93.912		116	A	CYS_380	No	0.814	0.751	1.327	1.041	93.912
117	A	ASN_381	No	0.616	0.69	1.044	0.871	94.9		117	A	ASN_381	No	0.728	0.839	1.161	1.001	94.9
118	A	LEU_382	No	0.574	0.561	1.025	0.761	84.092		118	A	LEU_382	No	0.811	0.718	1.48	1.074	84.092
119	A	LYS_383	No	0.511	0.589	0.924	0.742	77.348		119	A	LYS_383	No	0.568	0.639	0.897	0.746	77.348
120	A	ILE_384	No	0.492	0.523	0.72	0.572	64.95		120	A	ILE_384	No	0.577	0.637	0.717	0.631	64.95
121	A	PHE_385	No	0.482	0.532	0.61	0.575	62.96		121	A	PHE_385	No	0.609	0.596	0.792	0.717	62.96
122	A	ASN_386	No	0.491	0.509	0.739	0.63	63.635		122	A	ASN_386	No	0.62	0.636	0.864	0.753	63.635
123	A	ASN_387	No	0.487	0.519	0.592	0.555	62.64		123	A	ASN_387	No	0.639	0.651	0.771	0.709	62.64
124	A	GLN_388	No	0.615	0.64	1.212	0.989	71.645		124	A	GLN_388	No	0.735	0.726	1.316	1.074	71.645
125	A	GLU_389	No	0.683	0.704	1.523	1.227	71.968		125	A	GLU_389	No	0.723	0.725	1.316	1.097	71.968
126	A	PHE_390	No	0.566	0.581	0.683	0.636	64.515		126	A	PHE_390	No	0.611	0.614	0.709	0.667	64.515
127	A	ALA_391	No	0.58	0.617	0.774	0.618	67.732		127	A	ALA_391	No	0.617	0.643	0.82	0.65	67.732
128	A	ALA_392	No	0.711	0.737	0.919	0.748	75.758		128	A	ALA_392	No	0.718	0.726	0.933	0.742	75.758
129	A	LEU_393	No	0.707	0.722	1.356	1.008	73.455		129	A	LEU_393	No	0.694	0.695	1.466	1.057	73.455
130	A	LEU_394	No	0.654	0.701	0.949	0.777	70.218		130	A	LEU_394	No	0.595	0.631	0.903	0.72	70.218
131	A	ALA_395	No	0.808	0.877	1	0.878	77.592		131	A	ALA_395	No	0.689	0.753	0.886	0.753	77.592
132	A	GLN_396	No	0.949	0.947	2.071	1.651	81.705		132	A	GLN_396	No	0.852	0.864	2.079	1.636	81.705
133	A	SER_397	No	0.856	0.88	1.114	0.964	78.572		133	A	SER_397	No	0.843	0.856	0.894	0.869	78.572
134	A	VAL_398	No	0.89	0.958	1.124	0.988	76.655		134	A	VAL_398	No	0.871	0.928	0.984	0.918	76.655
135	A	ASN_399	No	1.112	1.162	1.917	1.573	88.025		135	A	ASN_399	No	1.051	1.101	1.807	1.484	88.025
136	A	GLN_400	No	1.191	1.276	2.131	1.792	87.078		136	A	GLN_400	No	1.147	1.23	1.983	1.68	87.078
137	A	GLY_401	No	1.179	1.121	1.282	1.121	83.732		137	A	GLY_401	No	1.19	1.131	1.286	1.131	83.732
138	A	PHE_402	No	1.081	1.085	1.796	1.522	80.288		138	A	PHE_402	No	1.107	1.097	2.09	1.733	80.288
139	A	GLU_403	No	1.22	1.2	2.317	1.922	82.805		139	A	GLU_403	No	1.207	1.179	2.268	1.885	82.805
140	A	ALA_404	No	1.065	1.047	1.192	1.056	75.958		140	A	ALA_404	No	1.025	1.012	1.165	1.023	75.958
141	A	VAL_405	No	0.868	0.904	1.017	0.914	64.523		141	A	VAL_405	No	0.86	0.887	0.989	0.894	64.523
142	A	TYR_406	No	1.076	1.118	2.038	1.746	57.45		142	A	TYR_406	No	1.02	1.07	2.268	1.912	57.45
143	A	GLN_407	No	1.168	1.078	2.417	1.921	58.095		143	A	GLN_407	No	1.03	0.971	2.254	1.784	58.095
144	A	LEU_408	No	0.787	0.783	1.265	0.977	53.77		144	A	LEU_408	No	0.76	0.771	1.317	0.998	53.77
145	A	THR_409	No	0.82	0.856	1.068	0.933	47.735		145	A	THR_409	No	0.783	0.795	1.001	0.868	47.735
146	A	ARG_410	No	0.977	0.986	2.509	2.059	53.323		146	A	ARG_410	No	0.904	0.919	2.306	1.888	53.323
147	A	MET_411	No	0.822	0.835	1.292	1.078	56.615		147	A	MET_411	No	0.829	0.832	1.19	1.019	56.615
148	A	CYS_412	No	0.718	0.7	1.094	0.872	54.948		148	A	CYS_412	No	0.732	0.726	0.802	0.74	54.948
149	A	THR_413	No	0.669	0.762	1.349	1.016	60.675		149	A	THR_413	No	0.694	0.783	1.013	0.856	60.675
150	A	ILE_414	No	0.574	0.608	0.9	0.706	50.518		150	A	ILE_414	No	0.622	0.706	0.881	0.746	50.518
151	A	ARG_415	No	0.5	0.532	0.907	0.781	44.465		151	A	ARG_415	No	0.549	0.568	0.925	0.804	44.465
152	A	MET_416	No	0.473	0.471	0.99	0.751	46.905		152	A	MET_416	No	0.541	0.549	1.034	0.796	46.905
153	A	SER_417	No	0.436	0.464	0.608	0.515	46.7		153	A	SER_417	No	0.532	0.56	0.661	0.591	46.7
154	A	PHE_418	No	0.557	0.584	0.945	0.798	43.728		154	A	PHE_418	No	0.662	0.721	1.327	1.089	43.728
155	A	VAL_419	No	0.789	0.799	1.09	0.888	49.045		155	A	VAL_419	No	0.812	0.865	1.131	0.945	49.045
156	A	LYS_420	Yes	0.678	0.662	1.376	1.07	50.967		156	A	LYS_420	No	1.109	0.935	1.981	1.536	50.967
157	A	GLY_421	No	0.673	0.679	0.723	0.679	57.05		157	A	GLY_421	No	0.968	0.957	0.953	0.957	57.05
158	A	TRP_422	No	0.71	0.76	0.73	0.736	63.942		158	A	TRP_422	No	0.996	1.083	0.968	1.001	63.942
159	A	GLY_423	Yes	1.047	1.091	1.173	1.091	72.432		159	A	GLY_423	No	1.498	1.501	1.587	1.501	72.432
160	A	ALA_424	Yes	1.66	1.741	1.962	1.77	87.522		160	A	ALA_424	No	1.96	1.982	2.264	2.024	87.522
161	A	GLU_425	Yes	1.787	1.749	2.845	2.444	94.042		161	A	GLU_425	No	1.994	1.951	2.871	2.524	94.042
162	A	TYR_426	Yes	1.339	1.424	1.555	1.481	85.148		162	A	TYR_426	No	1.607	1.681	1.686	1.661	85.148
163	A	ARG_427	Yes	1.531	1.515	3.078	2.588	73.352		163	A	ARG_427	No	1.744	1.688	3.443	2.9	73.352
164	A	ARG_428	Yes	0.897	0.931	1.066	0.997	63.178		164	A	ARG_428	No	1.344	1.383	1.917	1.716	63.178
165	A	GLN_429	Yes	0.963	0.954	2.109	1.679	62.115		165	A	GLN_429	No	1.367	1.318	2.425	1.986	62.115
166	A	THR_430	Yes	0.862	0.814	1.154	0.95	56.662		166	A	THR_430	No	1.145	1.106	1.479	1.259	56.662
167	A	VAL_431	No	0.656	0.675	0.826	0.696	48.25		167	A	VAL_431	No	0.864	0.885	1.019	0.907	48.25
168	A	THR_432	Yes	0.797	0.85	1.026	0.91	43.398		168	A	THR_432	No	1.051	1.119	1.281	1.173	43.398
169	A	SER_433	Yes	0.766	0.767	1.049	0.869	43.28		169	A	SER_433	No	1.115	1.084	1.314	1.161	43.28
170	A	THR_434	No	0.605	0.627	0.651	0.612	39.902		170	A	THR_434	No	0.849	0.864	0.868	0.846	39.902
171	A	PRO_435	No	0.603	0.609	0.683	0.634	37.092		171	A	PRO_435	No	0.808	0.78	0.95	0.84	37.092
172	A	CYS_436	No	0.543	0.53	0.776	0.64	34.275		172	A	CYS_436	No	0.597	0.638	0.839	0.726	34.275
173	A	TRP_437	No	0.456	0.468	0.617	0.572	31.932		173	A	TRP_437	No	0.544	0.538	0.757	0.693	31.932
174	A	ILE_438	No	0.455	0.494	0.799	0.596	39.372		174	A	ILE_438	No	0.53	0.569	1.299	0.909	39.372
175	A	GLU_439	No	0.712	0.68	1.216	1.009	39.198		175	A	GLU_439	No	0.712	0.684	1.378	1.11	39.198
176	A	LEU_440	No	0.763	0.762	1.636	1.178	45.02		176	A	LEU_440	No	0.676	0.694	1.471	1.055	45.02
177	A	HIS_441	No	0.607	0.611	1.773	1.387	41.87		177	A	HIS_441	No	0.672	0.671	1.756	1.399	41.87
178	A	LEU_442	No	0.588	0.683	0.935	0.76	43.048		178	A	LEU_442	No	0.671	0.653	1.074	0.825	43.048
179	A	ASN_443	No	0.735	1.177	1.444	1.31	42.48		179	A	ASN_443	No	0.726	0.736	1.633	1.274	42.48
180	A	GLY_444	No	0.715	0.698	0.824	0.698	48.858		180	A	GLY_444	No	0.735	0.695	0.821	0.695	48.858
181	A	PRO_445	No	0.593	0.598	0.71	0.629	48.758		181	A	PRO_445	No	0.572	0.579	0.703	0.617	48.758
182	A	LEU_446	No	0.624	0.643	1.411	1.009	41.862		182	A	LEU_446	No	0.626	0.643	1.306	0.945	41.862
183	A	GLN_447	No	0.682	0.665	1.733	1.349	45.665		183	A	GLN_447	No	0.665	0.659	1.799	1.396	45.665
184	A	TRP_448	No	0.56	0.584	0.668	0.636	50.535		184	A	TRP_448	No	0.58	0.619	0.8	0.743	50.535
185	A	LEU_449	No	0.564	0.593	0.914	0.708	48.992		185	A	LEU_449	No	0.642	0.694	1.04	0.821	48.992
186	A	ASP_450	No	0.666	0.675	1.166	0.964	46.478		186	A	ASP_450	No	0.818	0.852	1.071	0.973	46.478
187	A	LYS_451	No	0.641	0.688	0.93	0.79	53.162		187	A	LYS_451	No	0.86	0.921	1.39	1.157	53.162
188	A	VAL_452	No	0.649	0.694	0.821	0.705	59.302		188	A	VAL_452	No	0.917	0.975	1.011	0.958	59.302
189	A	LEU_453	No	0.793	0.869	1.08	0.933	60.475		189	A	LEU_453	No	1.096	1.196	1.593	1.343	60.475
190	A	THR_454	No	0.897	0.948	1.4	1.122	61.832		190	A	THR_454	No	1.298	1.317	1.672	1.442	61.832
191	A	GLN_455	No	0.887	0.927	1.594	1.322	78.668		191	A	GLN_455	No	1.302	1.338	1.722	1.552	78.668
192	A	MET_456	No	0.942	1.09	1.107	1.079	88.6		192	A	MET_456	No	1.265	1.425	1.21	1.289	88.6
193	B	PRO_15	No	4.718	4.442	6.005	5.101	101.59		193	B	PRO_15	No	4.097	3.773	5.447	4.489	101.59
194	B	GLY_16	No	1.912	1.976	2.159	1.976	86.218		194	B	GLY_16	No	1.566	1.66	1.905	1.66	86.218
195	B	LEU_17	No	0.975	1.001	1.306	1.105	73.152		195	B	LEU_17	No	1.158	1.139	1.344	1.204	73.152
196	B	GLN_18	No	0.962	0.927	2.411	1.886	74.875		196	B	GLN_18	No	1.128	1.117	2.125	1.741	74.875
197	B	LYS_19	No	0.936	0.913	2.37	1.8	72.325		197	B	LYS_19	No	1.238	1.185	2.784	2.15	72.325
198	B	THR_20	No	0.75	0.734	0.951	0.811	65.73		198	B	THR_20	No	0.976	0.941	1.127	1.01	65.73
199	B	LEU_21	No	0.664	0.71	1.097	0.866	66.01		199	B	LEU_21	No	0.754	0.809	0.983	0.856	66.01
200	B	GLU_22	No	0.876	0.882	1.886	1.532	70.825		200	B	GLU_22	No	0.997	1.017	1.938	1.603	70.825
201	B	GLN_23	No	0.849	0.847	1.978	1.568	68.575		201	B	GLN_23	No	1.01	0.987	2.143	1.717	68.575
202	B	PHE_24	No	0.632	0.699	0.961	0.837	64.672		202	B	PHE_24	No	0.737	0.795	0.706	0.737	64.672
203	B	HIS_25	No	0.916	0.99	1.622	1.378	69.42		203	B	HIS_25	No	0.951	1.068	1.963	1.634	69.42
204	B	LEU_26	No	1.123	1.287	1.885	1.546	73.715		204	B	LEU_26	No	1.225	1.337	1.993	1.632	73.715
205	B	SER_27	No	0.8	0.843	0.903	0.861	70.758		205	B	SER_27	No	1.104	1.255	1.439	1.306	70.758
206	B	SER_28	No	0.625	0.671	0.822	0.721	78.185		206	B	SER_28	No	0.909	0.911	1.04	0.948	78.185
207	B	MET_29	No	0.839	0.86	2.091	1.629	74.598		207	B	MET_29	No	1.029	1.018	2.143	1.704	74.598
208	B	SER_30	Yes	0.866	0.872	1.127	0.961	72.888		208	B	SER_30	Yes	1.019	1.017	1.492	1.193	72.888
209	B	SER_31	Yes	0.765	0.716	1.205	0.89	60.6		209	B	SER_31	Yes	0.889	0.843	1.105	0.922	60.6
210	B	LEU_32	Yes	0.615	0.741	0.935	0.785	57.952		210	B	LEU_32	Yes	0.797	0.86	1.373	1.057	57.952
211	B	GLY_33	No	0.788	0.766	0.896	0.766	58.838		211	B	GLY_33	Yes	0.905	0.871	0.988	0.871	58.838
212	B	GLY_34	Yes	0.714	0.759	0.707	0.759	56.588		212	B	GLY_34	Yes	0.815	0.847	0.811	0.847	56.588
213	B	PRO_35	No	0.757	0.842	0.767	0.808	61.015		213	B	PRO_35	No	0.851	1.015	0.837	0.943	61.015
214	B	ALA_36	No	1.259	1.455	1.726	1.49	68.395		214	B	ALA_36	Yes	1.641	2.114	2.448	2.16	68.395

## Sheet: Ligand properties
		Inermin_SMAD2 complex								Furosemide_SMAD2 complex
Frame #	RMSD	rGyr	intraHB	MolSA	SASA	PSA		Frame #	RMSD	rGyr	intraHB	MolSA	SASA	PSA
0	0	3.35	0	245.612	154.397	121.164		0	0	3.585	1	269.273	146.582	235.948
1	0.447	3.515	0	249.011	153.779	120.594		1	1.289	3.876	1	270.111	179.123	221.883
2	0.435	3.545	0	249.366	181.479	122.309		2	1.472	3.899	1	271.164	192.254	211.875
3	0.144	3.379	0	247.044	186.159	124.915		3	1.085	3.82	1	269.759	176.36	216.854
4	0.142	3.378	0	245.976	170.179	124.542		4	1.487	3.839	1	268.606	162.604	227.018
5	0.228	3.364	0	244.79	180.4	124.32		5	1.428	3.865	1	271.829	198.75	221.694
6	0.427	3.534	0	248.317	166.844	128.489		6	1.404	3.845	1	271.034	202.966	222.55
7	0.143	3.363	0	246.764	160.527	119.165		7	1.407	3.788	1	264.803	194.726	217.222
8	0.188	3.422	0	247.281	160.185	121.088		8	1.473	3.828	1	270.002	209.3	216.197
9	0.348	3.48	0	247.877	179.251	123.954		9	1.416	3.829	1	269.438	203.779	214.687
10	0.424	3.532	0	249.26	170.93	124.511		10	1.277	3.861	1	270.549	204.258	221.438
11	0.594	3.57	0	249.212	178.49	124.736		11	1.39	3.854	1	269.224	197.2	218.957
12	0.434	3.514	0	247.122	161.436	123.24		12	1.361	3.827	1	267.47	202.449	215.452
13	0.399	3.471	0	249.639	182.074	122.114		13	1.303	3.827	1	270.783	199.858	222.209
14	0.244	3.355	0	245.77	165.505	121.172		14	1.309	3.842	1	269.696	244.505	223.851
15	0.246	3.411	0	245.733	169.476	124.15		15	1.231	3.866	1	271.48	267.779	227.54
16	0.137	3.398	0	248.067	181.679	123.889		16	1.221	3.791	1	269.109	230.556	218.799
17	0.297	3.418	0	246.135	165.679	123.827		17	1.293	3.888	1	271.629	245.706	220.296
18	0.412	3.507	0	246.952	164.699	124.298		18	1.332	3.878	1	271.03	222.926	217.878
19	0.276	3.452	0	247.116	169.145	121.408		19	1.382	3.844	1	269.471	279.716	234.995
20	0.319	3.465	0	248.995	188.121	124.543		20	1.551	3.872	1	270.953	244.174	211.512
21	0.442	3.545	0	250.858	184.231	123.083		21	1.548	3.855	1	270.191	255.698	221.873
22	0.328	3.451	0	247.052	185.525	121.866		22	1.653	3.804	1	269.85	296.896	221.063
23	0.252	3.475	0	248.797	176.536	124.754		23	1.306	3.884	1	270.743	270.939	232.567
24	0.282	3.43	0	247.404	184.108	120.725		24	1.353	3.882	1	270.169	236.588	219.894
25	0.137	3.399	0	248.023	190.753	121.211		25	1.499	3.811	1	266.873	265.118	227.711
26	0.372	3.466	0	246.216	188.794	122.382		26	1.333	3.899	1	271.545	234.223	229.088
27	0.166	3.385	0	248.276	185.305	119.976		27	1.552	3.884	1	271.007	263.704	222.097
28	0.222	3.315	0	245.751	189.324	124.341		28	1.446	3.88	1	270.448	247.218	221.312
29	0.305	3.443	0	248.747	182.069	122.994		29	1.313	3.923	1	273.255	238.732	223.1
30	0.176	3.397	0	247.428	169.398	120.759		30	1.503	3.87	1	270.207	192.76	221.016
31	0.326	3.487	0	247.466	183.952	125.249		31	1.214	3.888	1	271.735	184.63	223.976
32	0.363	3.495	0	249.157	188.222	127.548		32	1.174	3.833	1	270.234	190.511	227.146
33	0.4	3.468	0	247.376	173.909	121.669		33	1.261	3.85	1	268.888	199.979	217.917
34	0.308	3.427	0	247.251	238.111	119.709		34	1.473	3.863	1	269.111	229.88	216.178
35	0.314	3.465	0	249.132	234.098	124.63		35	1.311	3.85	1	270.471	216.175	232.492
36	0.406	3.522	0	250.644	217.063	125.723		36	1.77	3.889	0	273.925	223.072	238.357
37	0.245	3.434	0	247.838	248.655	123.814		37	1.396	3.801	1	262.953	208.323	229.384
38	0.143	3.322	0	246.292	217.723	122.462		38	1.268	3.819	1	266.018	215.457	208.752
39	0.284	3.451	0	246.5	224.317	124.688		39	1.313	3.866	0	268.896	208.878	217.878
40	0.271	3.427	0	248.06	261.686	125.526		40	1.419	3.898	1	271.587	224.698	220.012
41	0.492	3.558	0	250.111	257.967	123.945		41	1.494	3.883	1	270.597	213.923	216.266
42	0.155	3.304	0	244.611	256.781	121.845		42	1.392	3.854	1	269.796	231.244	211.491
43	0.396	3.474	0	247.852	293.641	124.675		43	1.503	3.938	1	273.773	250.849	232.483
44	0.29	3.456	0	248.594	247.304	120.701		44	1.177	3.874	0	272.391	265.889	220.864
45	0.339	3.506	0	249.62	213.829	126.015		45	1.185	3.862	1	269.862	234.473	214.444
46	0.228	3.436	0	248.916	234.91	123.549		46	1.385	3.853	1	270.198	233.858	214.496
47	0.289	3.445	0	249.145	182.235	123.857		47	1.067	3.807	1	270.117	225.342	217.175
48	0.238	3.448	0	247.187	184.271	122.534		48	1.44	3.848	1	270.71	246.421	217.689
49	0.308	3.47	0	247.778	178.949	121.666		49	1.432	3.855	1	268.282	305.121	233.111
50	0.466	3.548	0	249.712	200.889	126.086		50	1.274	3.876	1	271.015	310.823	230.181
51	0.607	3.634	0	251.286	231.996	130.419		51	1.545	3.831	1	266.085	324.699	226.434
52	0.457	3.507	0	247.734	254.705	123.954		52	0.952	3.771	1	268.222	238.033	238.39
53	0.313	3.434	0	247.007	261.877	123.394		53	1.371	3.883	1	270.825	204.408	220.215
54	0.226	3.37	0	246.186	262.011	121.67		54	1.68	3.916	0	270.35	193.591	228.359
55	0.276	3.449	0	248.61	248.322	124.149		55	1.473	3.525	1	266.032	212.568	228.86
56	0.194	3.396	0	246.599	255.51	122.685		56	1.461	3.566	1	264.82	172.59	233.349
57	0.396	3.54	0	249.599	275.346	126.812		57	1.459	3.517	1	265.703	191.242	236.4
58	0.453	3.544	0	247.704	293.857	124.301		58	1.601	3.564	1	267.298	109.551	229.203
59	0.298	3.262	0	246.634	233.433	120.358		59	1.635	3.531	1	267.06	126.789	232.072
60	0.301	3.427	0	246.573	233.206	124.37		60	1.466	3.644	1	268.207	183.846	230.888
61	0.586	3.576	0	248.549	213.927	127.099		61	1.505	3.543	1	266.654	165.089	225.549
62	0.251	3.424	0	247.729	222.879	123.187		62	1.577	3.632	1	268.36	163.139	230.596
63	0.278	3.436	0	247.832	264.983	122.214		63	1.464	3.597	1	267.369	156.788	229.463
64	0.354	3.491	0	249.021	291.124	124.195		64	1.578	3.594	1	269.998	165.174	229.513
65	0.196	3.384	0	246.118	275.598	123.108		65	1.817	3.519	1	266.648	141.154	220.634
66	0.51	3.591	0	249.569	234.206	127.071		66	1.706	3.608	1	270.182	169.186	222.593
67	0.2	3.315	0	245.635	178.333	122.018		67	1.532	3.582	1	268.009	164.891	226.251
68	0.385	3.428	0	245.45	222.593	120.357		68	1.373	3.568	1	267.33	170.289	227.109
69	0.253	3.426	0	246.918	265.657	123.847		69	1.508	3.626	1	265.986	191.808	219.929
70	0.17	3.329	0	245.823	270.236	121.609		70	1.536	3.622	1	265.842	184.804	225.57
71	0.396	3.472	0	249.283	300.884	122.049		71	1.52	3.617	0	267.149	165.509	232.769
72	0.5	3.572	0	249.062	260.276	124.067		72	1.448	3.582	1	268.79	186.079	231.337
73	0.561	3.585	0	249.771	257.35	126.935		73	1.513	3.606	1	267.024	181.308	223.792
74	0.414	3.546	0	248.962	191.364	125.904		74	1.669	3.621	1	269.387	168.432	225.216
75	0.22	3.428	0	246.54	238.53	122.666		75	1.664	3.595	1	265.475	204.539	221.13
76	0.351	3.493	0	248.261	288.969	121.25		76	1.629	3.58	1	268.288	181.925	225.733
77	0.154	3.379	0	246.9	240.415	120.4		77	1.45	3.645	1	269.153	197.814	223.343
78	0.291	3.42	0	247.309	258.337	121.671		78	1.426	3.714	1	270.81	190.089	230.228
79	0.129	3.414	0	248.494	314.877	124.019		79	1.284	3.701	1	268.751	164.047	228.744
80	0.289	3.407	0	247.806	302.01	122.377		80	1.365	3.586	1	269.707	197.938	228.257
81	0.428	3.509	0	248.349	278.606	121.551		81	1.259	3.734	1	270.689	190.329	231.093
82	0.149	3.364	0	247.559	305.238	125.49		82	1.64	3.646	1	268.232	218.11	222.347
83	0.209	3.396	0	246.903	298.021	125.341		83	1.495	3.655	1	268.818	178.43	227.939
84	0.315	3.448	0	248.716	233.433	124.009		84	1.649	3.526	1	266.618	192.036	226.231
85	0.172	3.383	0	246.656	237.583	124.187		85	1.843	3.535	1	268.363	169.121	227.011
86	0.555	3.557	0	249.3	229.611	126.262		86	1.942	3.505	1	267.754	160.344	222.57
87	0.268	3.414	0	246.172	231.578	123.449		87	1.688	3.576	1	269.736	139.605	229.478
88	0.49	3.537	0	246.874	288.263	126.322		88	1.298	3.564	1	265.802	144.837	229.72
89	0.325	3.495	0	248.562	349.751	123.621		89	1.396	3.805	1	271.472	157.09	232.632
90	0.307	3.484	0	249.562	300.641	123.527		90	1.783	3.61	1	268.88	199.817	220.658
91	0.304	3.464	0	248.286	301.74	120.183		91	1.878	3.512	1	268.313	177.83	219.823
92	0.22	3.268	0	244.797	307.46	121.768		92	1.404	3.556	1	266.155	168.173	228.095
93	0.419	3.505	0	249.187	388.645	126.934		93	1.503	3.617	1	269.379	181.598	225.654
94	0.143	3.392	0	248.371	375.544	119.651		94	1.586	3.678	1	270.479	183.342	230.136
95	0.58	3.593	0	249.582	445.521	127.289		95	1.586	3.547	1	265.89	177.656	223.711
96	0.281	3.422	0	247.527	460.182	121.327		96	1.554	3.547	1	265.087	171.057	226.994
97	0.317	3.424	0	247.181	470.759	126.201		97	1.485	3.658	1	268.87	184.674	226.336
98	0.143	3.325	0	247.394	469.495	124.361		98	1.526	3.611	1	268.944	175.534	224.2
99	0.635	3.56	0	248.45	340.539	126.295		99	1.263	3.647	1	269.559	201.428	225.647
100	0.34	3.528	0	249.84	435.58	124.459		100	1.561	3.67	1	268.59	185.506	224.079
101	0.311	3.403	0	246.195	295.664	123.376		101	1.579	3.72	1	269.251	188.063	226.92
102	0.416	3.489	0	247.657	284.635	125.64		102	1.493	3.588	1	267.45	183.414	231.83
103	0.356	3.456	0	248.424	287.299	120.555		103	1.572	3.653	1	270.748	197.647	228.366
104	0.223	3.308	0	247.935	242.277	126.887		104	1.553	3.595	1	267.099	177.92	221.983
105	0.217	3.34	0	246.064	286.634	122.842		105	1.437	3.582	1	267.072	179.585	226.087
106	0.26	3.476	0	247.523	273.557	123.129		106	1.607	3.598	1	269.169	224.348	224.067
107	0.178	3.375	0	249.407	290.416	123.118		107	1.606	3.627	1	270.848	189.82	227.567
108	0.144	3.416	0	248.497	282.11	122.729		108	1.83	3.511	1	267.601	178.271	223.954
109	0.318	3.5	0	249.836	292.366	125.021		109	1.5	3.686	1	270.405	177.444	226.356
110	0.419	3.476	0	247.479	307.737	122.394		110	1.694	3.588	1	268.409	162.724	223.17
111	0.35	3.496	0	249.316	241.12	126.016		111	1.711	3.543	1	264.999	162.786	222.307
112	0.555	3.541	0	246.681	277.674	123.955		112	1.846	3.56	1	269.044	170.838	218.946
113	0.64	3.622	0	249.482	285.056	121.926		113	1.762	3.552	1	267.756	169.476	226.377
114	0.31	3.415	0	246.365	273.254	125.169		114	1.529	3.624	1	269.884	195.845	226.855
115	0.394	3.531	0	248.022	285.163	127.966		115	1.689	3.552	1	266.387	147.392	228.655
116	0.384	3.474	0	248.012	298.862	121.605		116	1.635	3.631	1	269.215	168.817	222.592
117	0.292	3.249	0	245.19	256.322	123.64		117	1.546	3.651	1	268.695	171.423	228.965
118	0.196	3.302	0	246.213	283.988	121.18		118	1.645	3.614	1	268.097	182.227	228.068
119	0.356	3.478	0	248.714	274.651	125.167		119	1.708	3.573	1	266.871	169.833	222.549
120	0.23	3.413	0	247.084	286.811	120.013		120	1.676	3.625	1	270.29	178.938	224.969
121	0.167	3.442	0	249.231	280.096	120.304		121	1.439	3.557	1	267.626	174.178	225.07
122	0.233	3.412	0	246.092	286.977	122.671		122	1.295	3.548	1	265.001	190.043	223.783
123	0.181	3.452	0	248.956	239.286	121.77		123	1.609	3.545	1	268.533	205.414	224.433
124	0.189	3.452	0	249.52	255.427	121.555		124	1.519	3.548	1	264.51	154.257	216.803
125	0.165	3.401	0	248.694	270.674	122.528		125	1.572	3.593	1	268.244	154.389	222.373
126	0.309	3.47	0	250.565	279.995	122.244		126	1.467	3.584	0	268.425	208.629	225.98
127	0.197	3.356	0	245.771	248.847	125.117		127	1.319	3.653	1	267.315	180.027	225.441
128	0.466	3.54	0	249.397	260.51	122.965		128	1.448	3.571	1	267.563	172.595	227.086
129	0.189	3.401	0	245.801	214.27	122.168		129	1.74	3.595	1	269.979	184.924	229.189
130	0.23	3.381	0	245.782	215.043	121.547		130	1.73	3.625	1	269.947	217.194	223.142
131	0.173	3.434	0	248.155	232.345	125.706		131	1.32	3.686	1	269.115	195.812	228.5
132	0.228	3.374	0	246.731	220.227	122.438		132	1.54	3.635	1	270.399	184.191	228.066
133	0.274	3.393	0	248.389	236.996	125.211		133	1.524	3.59	1	265.661	174.992	226.788
134	0.164	3.318	0	247.701	215.594	122.567		134	1.528	3.719	1	271.071	202.948	231.437
135	0.415	3.519	0	248.393	199.533	124.653		135	1.555	3.607	1	267.166	189.931	223.64
136	0.126	3.389	0	246.368	234.342	121.406		136	1.876	3.499	1	267.516	175.025	225.355
137	0.162	3.42	0	246.471	243.993	122.077		137	1.836	3.49	1	269.43	192.198	230.835
138	0.128	3.365	0	247.012	226.708	124.027		138	1.668	3.631	1	269.252	205.116	221.672
139	0.281	3.444	0	248.146	217.4	125.736		139	1.345	3.614	1	268.236	191.131	226.12
140	0.184	3.4	0	249.446	228.69	122.126		140	1.576	3.621	1	268.757	181.271	227.266
141	0.281	3.434	0	248.198	188.395	121.849		141	1.57	3.612	1	269.744	189.321	225.928
142	0.167	3.397	0	247.282	193.141	121.113		142	1.837	3.486	1	267.329	189.285	227.477
143	0.491	3.537	0	250.17	267.61	123.742		143	1.762	3.484	1	266.672	180.622	227.302
144	0.152	3.354	0	246.835	221.324	120.578		144	1.648	3.698	1	269.251	211.584	221.946
145	0.189	3.293	0	245.109	231.916	122.804		145	1.519	3.598	0	269.416	187.471	232.845
146	0.157	3.37	0	246.701	250.318	119.998		146	1.414	3.628	1	266.736	180.415	227.203
147	0.251	3.424	0	246.489	207.272	123.338		147	1.491	3.604	1	266.725	183.424	221.718
148	0.16	3.398	0	248.05	198.858	125.14		148	1.706	3.577	1	267.175	163.875	225.526
149	0.224	3.457	0	248.488	210.486	125.355		149	1.173	3.359	1	258.069	206.632	236.487
150	0.173	3.36	0	246.191	257.532	120.807		150	1.569	3.644	1	270.947	206.537	228.88
151	0.265	3.417	0	246.317	255.499	125.006		151	1.5	3.629	1	267.211	185.342	223.667
152	0.246	3.366	0	244.466	226.633	118.561		152	1.746	3.553	1	266.984	189.932	220.201
153	0.154	3.347	0	247.138	191.05	124.323		153	1.697	3.624	1	269.024	197.307	219.153
154	0.229	3.482	0	249.694	213.417	122.566		154	1.686	3.571	1	268.212	176.723	225.212
155	0.298	3.479	0	247.458	212.863	119.675		155	1.996	3.487	1	266.503	182.155	223.574
156	0.189	3.296	0	245.843	231.113	121.88		156	1.962	3.75	1	269.821	209.659	236.972
157	0.324	3.455	0	247.95	240.413	124.198		157	1.646	3.822	1	268.107	219.273	231.836
158	0.283	3.462	0	247.679	240.391	121.274		158	1.454	3.941	1	269.093	224.428	225.002
159	0.181	3.325	0	247.032	217.008	124.739		159	1.592	3.854	1	270.298	251.456	222.292
160	0.362	3.507	0	248.821	237.982	124.608		160	1.415	3.832	1	269.898	294.545	230.537
161	0.461	3.537	0	247.912	238.709	128.362		161	1.552	3.887	1	271.612	266.439	226.82
162	0.163	3.372	0	247.859	220.341	119.853		162	1.619	3.867	1	270.627	290.148	229.502
163	0.425	3.49	0	249.546	234.596	123.135		163	1.535	3.882	1	272.194	285.987	233.524
164	0.226	3.47	0	248.995	221.396	124.073		164	1.375	3.822	1	270.741	272.438	228.889
165	0.121	3.354	0	245.966	246.048	122.64		165	1.452	3.856	1	269.517	274.941	231.661
166	0.205	3.448	0	248.369	229.388	126.758		166	1.581	3.854	1	268.977	324.901	232.877
167	0.145	3.384	0	247.215	217.545	125.088		167	1.404	3.901	1	270.152	244.459	218.845
168	0.165	3.366	0	247.585	242.038	123.361		168	1.289	3.87	1	272.353	251.426	220.585
169	0.28	3.326	0	246.49	326.425	124.468		169	0.983	3.713	1	268.221	175.497	224.679
170	0.337	3.434	0	248.054	325.586	123.976		170	1.152	3.73	1	266.443	191.536	216.019
171	0.149	3.335	0	246.681	270.71	122.055		171	1.537	3.85	1	268.916	240.031	224.448
172	0.227	3.304	0	246.173	373.996	119.794		172	1.743	3.842	1	269.978	238.645	232.773
173	0.189	3.37	0	246.461	323.246	122.056		173	1.777	3.914	1	271.262	273.878	233.211
174	0.593	3.578	0	248.71	250.983	126.461		174	1.655	3.916	1	270.231	260.148	230.478
175	0.147	3.411	0	247.664	274.157	119.596		175	1.457	3.891	1	272.418	210.739	230.835
176	0.191	3.401	0	248.498	277.481	124.654		176	1.533	3.885	1	272.72	267.659	227.96
177	0.232	3.427	0	247.872	263.359	123.193		177	1.593	3.875	0	271.035	291.94	233.112
178	0.224	3.429	0	248.331	293.669	123.953		178	1.711	3.863	1	268.304	256.398	229
179	0.533	3.55	0	247.655	299.829	123.921		179	1.629	3.903	1	267.772	208.462	229.759
180	0.322	3.486	0	250.084	277.12	124.915		180	1.546	3.913	1	268.785	201.864	229.772
181	0.519	3.523	0	248.317	254.421	125.094		181	1.616	3.924	1	271.02	204.999	232.098
182	0.191	3.379	0	248.998	256.123	125.066		182	1.336	3.882	1	270.088	186.666	229.832
183	0.256	3.392	0	245.916	269.548	125.121		183	1.469	3.901	1	270.011	197.826	225.688
184	0.234	3.495	0	249.796	261.367	125.854		184	1.412	3.865	1	268.539	231.906	232.709
185	0.221	3.364	0	246.387	293.488	121.426		185	1.383	3.876	1	270.232	294.934	232.652
186	0.5	3.522	0	249.269	227.108	124.158		186	1.288	3.903	1	272.255	274.237	236.056
187	0.313	3.392	0	246.627	295.471	120.412		187	1.717	3.719	1	268.831	238.308	227.845
188	0.217	3.32	0	247.538	308.619	124.298		188	1.73	3.87	1	267.761	248.383	225.839
189	0.183	3.376	0	247.792	317.508	120.946		189	1.855	3.752	1	267.768	226.806	226.18
190	0.286	3.468	0	248.127	318.103	121.348		190	1.823	3.826	1	267.542	314.541	226.316
191	0.255	3.462	0	247.966	276.841	124.733		191	1.642	3.651	1	266.742	289.544	237.605
192	0.214	3.358	0	246.86	283.703	125.746		192	1.684	3.871	1	269.864	309.376	228.92
193	0.257	3.291	0	247.658	238.397	125.076		193	1.541	3.957	1	272.132	317.712	229.902
194	0.398	3.499	0	248.174	226.024	123.867		194	1.354	3.863	1	267.884	353.553	223.719
195	0.222	3.411	0	247.435	273.172	124.927		195	1.552	3.863	1	269.993	243.837	228.763
196	0.408	3.554	0	250.813	243.537	126.205		196	1.389	3.829	1	268.455	264.394	225.479
197	0.294	3.41	0	246.065	228.904	122.691		197	1.833	3.843	1	271.353	271.747	231.391
198	0.385	3.492	0	247.51	240.459	117.914		198	1.779	3.853	1	269.069	300.741	232.387
199	0.315	3.394	0	246.001	283.754	124.538		199	1.582	3.894	1	273.205	275.461	229.61
200	0.404	3.512	0	246.586	312.955	126.537		200	1.416	3.885	1	270.227	285.112	222.578
201	0.344	3.481	0	249.65	276.208	125.342		201	1.655	3.878	1	267.805	280.267	230.055
202	0.274	3.425	0	246.269	274.625	122.862		202	1.682	3.91	1	270.56	271.504	227.904
203	0.171	3.402	0	247.801	271.901	122.724		203	1.108	3.876	1	270.739	329.072	219.877
204	0.221	3.369	0	247.632	255.46	123.689		204	1.608	3.917	1	270.599	268.947	228.359
205	0.289	3.469	0	249.418	289.433	119.74		205	1.306	3.825	1	270.635	239.486	233.907
206	0.242	3.41	0	246.952	275.461	123.239		206	1.296	3.834	1	267.476	313.001	231.055
207	0.226	3.434	0	248.812	269.389	123.065		207	1.424	3.857	1	270.67	293.99	225.506
208	0.168	3.308	0	246.939	267.192	121.748		208	1.191	3.788	1	268.075	292.533	225.746
209	0.254	3.322	0	246.588	250.893	125.13		209	1.552	3.831	1	270.16	289.761	232.753
210	0.197	3.419	0	248.809	259.438	127.263		210	1.377	3.733	1	270.298	273.807	237.465
211	0.353	3.468	0	248.759	268.699	123.029		211	1.135	3.736	1	265.873	258.783	235.861
212	0.215	3.436	0	248.28	262.285	121.58		212	1.504	3.908	1	273.495	277.748	224.144
213	0.444	3.49	0	247.95	281.42	121.461		213	1.602	3.848	1	271.378	331.242	230.79
214	0.43	3.516	0	248.081	259.846	123.471		214	1.643	3.823	1	269.763	269.309	233.933
215	0.22	3.402	0	246.763	290.918	126.181		215	1.376	3.913	1	272.98	229.988	215.811
216	0.385	3.514	0	248.915	274.564	125.776		216	1.449	3.7	1	267.969	215.85	229.013
217	0.272	3.394	0	246.674	243.131	123.909		217	1.544	3.931	0	272.717	234.41	230.663
218	0.282	3.509	0	250.679	247.422	123.734		218	1.466	3.861	1	268.818	232.929	234.862
219	0.225	3.419	0	249.309	260.059	120.338		219	1.124	3.835	1	269.926	321.312	215.777
220	0.291	3.417	0	246.607	305.438	121.57		220	1.193	3.832	1	269.535	281.121	222.061
221	0.402	3.493	0	248.568	294.943	120.575		221	1.208	3.849	1	268.466	296.007	216.907
222	0.151	3.316	0	247.386	289.782	121.742		222	1.562	3.865	0	270.778	332.506	222.334
223	0.528	3.575	0	249.537	300.06	123.703		223	1.762	3.739	1	268.741	321.405	215.556
224	0.23	3.267	0	245.574	287.942	120.11		224	1.544	3.912	1	271.853	329.941	228.759
225	0.306	3.476	0	248.935	258.615	123.621		225	1.136	3.785	1	268.844	308.706	216.161
226	0.599	3.585	0	249.298	244.67	122.848		226	1.204	3.563	1	266.448	270.186	234.751
227	0.534	3.561	0	248.439	262.591	125.846		227	1.262	3.89	1	271.268	351.656	231.335
228	0.416	3.503	0	247.606	242.162	122.966		228	1.206	3.763	1	269.198	245.228	236.295
229	0.762	3.608	0	249.484	255.693	125.872		229	1.255	3.824	1	269.16	222.322	217.542
230	0.353	3.472	0	247.002	236.854	122.484		230	1.28	3.87	1	272.186	262.304	228.127
231	0.517	3.538	0	248.262	243.881	125.995		231	1.693	3.653	1	269.485	248.024	232.834
232	0.311	3.475	0	247.841	249.133	128.777		232	1.546	3.577	1	268.213	249.511	226.81
233	0.231	3.446	0	248.424	251.494	123.852		233	1.32	3.909	1	272.756	256.439	226.952
234	0.115	3.35	0	244.866	257.393	122.494		234	1.433	3.84	1	269.981	244.558	223.526
235	0.431	3.484	0	246.676	251.701	120.782		235	1.587	3.81	1	267.696	215.875	221.44
236	0.424	3.516	0	247.958	244.508	122.106		236	1.464	3.878	1	271.781	247.911	224.998
237	0.361	3.492	0	249.137	243.099	122.918		237	1.256	3.853	1	271.662	183.374	233.584
238	0.488	3.523	0	246.7	232.983	126.117		238	1.673	3.975	1	275.394	247.103	236.089
239	0.431	3.5	0	246.921	246.507	123.14		239	1.447	3.922	1	273.129	193.056	230.912
240	0.384	3.477	0	246.639	246.242	121.045		240	1.348	3.836	1	269.591	174.497	223.476
241	0.462	3.576	0	249.925	250.496	125.927		241	1.481	3.845	1	266.086	188.081	227.409
242	0.362	3.454	0	247.112	254.778	127.095		242	1.529	3.904	1	269.63	180.077	232.8
243	0.177	3.378	0	246.809	263.173	118.207		243	1.548	3.862	1	271.781	176.869	223.888
244	0.217	3.453	0	249.178	259.509	124.821		244	1.594	3.866	1	269.074	185.038	230.568
245	0.371	3.495	0	248.662	262.976	124.426		245	1.068	3.793	1	269.642	223.273	233.954
246	0.147	3.41	0	249.471	259.082	124.703		246	1.512	3.836	1	267.152	176.424	233.617
247	0.288	3.451	0	247.785	246.849	125.871		247	1.339	3.872	1	272.028	204.335	216.678
248	0.152	3.391	0	246.343	287.934	122.832		248	1.283	3.749	1	266.759	183.681	221.599
249	0.331	3.509	0	248.461	284.266	123.972		249	1.535	3.893	1	269.586	168.386	229.765
250	0.449	3.545	0	251.249	335.616	127.02		250	1.411	3.89	1	270.997	165.648	227.547
251	0.193	3.291	0	246.268	304.692	120.587		251	1.335	3.843	1	272.597	173.588	230.479
252	0.221	3.419	0	248.512	325.865	121.884		252	1.266	3.844	1	271.332	171.632	223.943
253	0.231	3.464	0	250.039	304.2	123.693		253	1.411	3.881	0	270.704	163.537	237.931
254	0.217	3.403	0	246.55	308.508	123.08		254	1.394	3.838	1	267.83	159.969	233.626
255	0.186	3.299	0	246.45	296.39	123.68		255	1.477	3.914	1	272.15	166.749	231.477
256	0.478	3.561	0	249.376	251.523	125.854		256	1.296	3.904	1	272.007	189.005	221.912
257	0.484	3.515	0	247.91	257.385	126.18		257	1.385	3.904	1	272.359	154.286	226.083
258	0.543	3.552	0	247.629	243.855	124.957		258	1.49	3.869	1	271.649	135.82	219.582
259	0.154	3.404	0	248.12	255.472	124.834		259	1.599	3.797	1	267.09	195.798	223.488
260	0.215	3.405	0	246.978	266.153	120.573		260	1.332	3.861	1	271.052	170.855	216.463
261	0.169	3.36	0	246.119	270.797	122.814		261	1.274	3.76	1	267.349	180.677	217.747
262	0.254	3.423	0	247.794	267.189	120.488		262	1.455	3.855	1	271.593	175.892	224.638
263	0.64	3.557	0	247.641	272.084	123.94		263	1.445	3.841	1	270.275	172.566	232.965
264	0.222	3.273	0	246.122	297.134	117.69		264	1.262	3.789	1	269.497	186.664	229.529
265	0.345	3.46	0	247.944	299.846	122.515		265	1.427	3.86	1	270.197	164.744	236.325
266	0.637	3.589	0	248.705	301.36	125.114		266	1.307	3.859	1	270.947	175.92	230.659
267	0.649	3.613	0	248.673	281.873	126.772		267	1.45	3.901	1	272.39	196.989	231.426
268	0.142	3.322	0	246.096	249.517	120.599		268	1.464	3.869	1	272.296	184.626	225.606
269	0.325	3.431	0	247.879	274.818	124.245		269	1.287	3.832	1	268.3	187.205	217.127
270	0.145	3.412	0	248.657	265.849	124.569		270	1.377	3.879	1	272.659	198.429	228.899
271	0.147	3.357	0	245.702	251.467	121.006		271	1.274	3.84	1	270.736	206.954	220.909
272	0.226	3.435	0	248.052	276.288	124.17		272	1.406	3.837	1	269.515	241.865	234.133
273	0.175	3.332	0	246.718	267.23	123.353		273	1.316	3.862	1	268.923	192.784	226.824
274	0.311	3.43	0	246.789	266.076	123.677		274	1.231	3.818	1	269.714	206.196	224.176
275	0.232	3.439	0	247.179	268.163	126.363		275	1.32	3.811	1	269.167	205.526	228.144
276	0.314	3.504	0	248.692	257.526	124.982		276	1.402	3.854	1	268.406	199.147	228.425
277	0.349	3.525	0	250.22	294.481	125.635		277	1.383	3.861	1	271.177	207.283	218.499
278	0.288	3.405	0	247.841	280.137	118.951		278	1.381	3.877	1	270.582	208.655	233.476
279	0.124	3.347	0	247.233	277.839	119.672		279	0.957	3.711	1	269.663	222.595	237.216
280	0.173	3.34	0	248.014	245.813	122.603		280	1.466	3.84	1	269.134	213.538	228.074
281	0.16	3.332	0	245.531	288.362	121.673		281	1.368	3.876	1	271.435	226.569	231.672
282	0.367	3.512	0	247.632	329.228	121.941		282	1.309	3.848	0	270.211	199.825	234.226
283	0.399	3.498	0	247.263	270.822	123.254		283	1.439	3.853	1	272.61	210.375	234.772
284	0.32	3.443	0	248.531	225.14	124.654		284	1.334	3.853	1	271.977	223.675	233.48
285	0.199	3.439	0	248.299	253.556	125.845		285	1.601	3.833	1	265.946	204.629	226.448
286	0.169	3.399	0	246.533	239.674	120.028		286	1.415	3.883	1	271.857	192.849	230.948
287	0.526	3.508	0	247.035	275.49	126.959		287	1.057	3.594	1	264.409	222.065	221.942
288	0.595	3.626	0	250.955	275.874	126.164		288	1.344	3.885	1	272.206	212.548	232.127
289	0.13	3.359	0	247.099	205.006	121.531		289	1.301	3.825	1	270.227	219.964	233.688
290	0.157	3.314	0	246.001	241.721	122.38		290	1.034	3.743	1	269.97	233.036	229.225
291	0.388	3.482	0	247.333	250.803	123.235		291	1.203	3.665	0	264.692	221.761	235.261
292	0.222	3.309	0	246.379	220.98	128.427		292	1.371	3.92	1	272.412	225.889	227.608
293	0.154	3.435	0	249.771	260.7	121.996		293	1.568	3.863	1	268.832	243.765	221.341
294	0.249	3.385	0	245.836	305.724	123.222		294	1.258	3.876	1	271.52	236.123	233.112
295	0.222	3.411	0	246.795	242.175	120.931		295	1.336	3.856	1	272.624	232.547	229.082
296	0.379	3.502	0	248.363	295.791	126.945		296	1.434	3.919	1	269.839	204.204	226.293
297	0.221	3.435	0	247.441	250.394	123.049		297	1.377	3.888	1	272.365	203.854	229.148
298	0.206	3.43	0	249.059	265.573	125.082		298	1.292	3.832	1	271.75	225.93	221.839
299	0.359	3.481	0	246.702	304.749	123.012		299	0.967	3.794	1	271.518	209.984	223.999
300	0.349	3.46	0	247.598	344.74	121.084		300	1.276	3.83	1	269.718	233.529	217.819
301	0.399	3.55	0	249.056	322.795	126.152		301	1.203	3.834	1	270.342	215.589	215.964
302	0.385	3.495	0	248.252	296.47	123.312		302	1.245	3.811	1	269.105	200.664	226.072
303	0.253	3.285	0	248.205	253.397	124.761		303	1.364	3.898	1	273	234.094	233.264
304	0.248	3.396	0	247.855	262.492	120.772		304	1.265	3.815	1	269.077	195.069	231.027
305	0.136	3.329	0	246.896	294.413	125.387		305	1.476	3.865	0	272.326	184.874	235.598
306	0.115	3.356	0	246.01	261.555	123.101		306	1.359	3.875	1	270.677	186.742	216.115
307	0.399	3.498	0	248.278	304.131	124.796		307	1.558	3.928	1	271.421	173.372	229.337
308	0.448	3.534	0	249.655	326.513	122.383		308	1.519	3.9	1	272.711	174.005	237.928
309	0.397	3.477	0	246.422	303.62	125.381		309	1.5	3.903	0	271.228	180.381	230.588
310	0.411	3.469	0	247.534	341.316	127.167		310	1.535	3.916	0	272.745	180.633	235.606
311	0.129	3.346	0	244.993	338.164	124.473		311	1.173	3.838	1	271.553	179.474	228.539
312	0.219	3.407	0	247.975	337.478	121.384		312	1.591	3.914	1	270.713	189.5	234.055
313	0.336	3.504	0	250.494	323.193	123.129		313	1.274	3.835	1	271.189	215.608	231.104
314	0.126	3.358	0	246.51	333.159	124.185		314	1.573	3.859	1	270.483	219.465	222.231
315	0.425	3.495	0	246.294	332.452	120.721		315	1.6	3.875	1	272.14	226.186	227.761
316	0.188	3.393	0	247.881	346.115	121.474		316	1.342	3.867	1	267.607	215.26	225.714
317	0.15	3.309	0	246.718	340.339	123.058		317	1.226	3.861	1	272.314	230.474	225.149
318	0.243	3.448	0	248.939	324.203	122.129		318	1.185	3.859	1	271.481	224.652	218.785
319	0.23	3.389	0	249.125	317.349	121.921		319	1.263	3.761	1	263.873	211.049	227.745
320	0.179	3.38	0	248.28	321.275	122.295		320	1.174	3.732	1	266.813	178.281	230.037
321	0.318	3.449	0	248.998	331.688	123.411		321	1.58	3.826	1	268.358	193.087	214.154
322	0.195	3.377	0	246.913	326.688	124.428		322	1.621	3.86	1	270.953	210.581	226.067
323	0.226	3.459	0	248.801	305.036	123.667		323	1.528	3.857	1	269.833	191.161	226.759
324	0.31	3.487	0	248.808	309.617	123.089		324	1.639	3.888	1	271.225	227.231	230.353
325	0.118	3.388	0	248.245	310.695	123.841		325	1.247	3.864	0	272.313	225.497	228.633
326	0.329	3.44	0	248.97	293.592	125.316		326	1.333	3.833	1	268.762	221.521	219.105
327	0.397	3.502	0	249.073	364.29	123.581		327	1.265	3.844	1	268.194	225.31	224.778
328	0.199	3.456	0	248.038	446.448	124.375		328	1.256	3.862	0	271.897	210.295	224.596
329	0.459	3.504	0	248.796	472.1	126.99		329	1.356	3.844	1	269.567	234.017	229.37
330	0.247	3.426	0	247.231	457.627	123.722		330	1.144	3.824	0	271.324	223.643	224.07
331	0.653	3.578	0	248.929	469.338	127.547		331	1.463	3.918	0	271.535	217.903	227.052
332	0.435	3.519	0	249.104	473.646	123.823		332	1.383	3.812	1	268.259	215.102	226.999
333	0.119	3.35	0	247.041	455.319	120.623		333	1.317	3.87	1	270.507	202.938	232.205
334	0.166	3.376	0	245.852	466.465	120.761		334	1.079	3.766	1	268.153	228.196	213.482
335	0.491	3.521	0	248.273	470.993	124.999		335	1.374	3.824	1	265.235	207.224	226.34
336	0.374	3.522	0	248.529	470.867	123		336	1.181	3.81	1	268.571	210.688	221.812
337	0.255	3.433	0	248.396	474.583	125.356		337	1.233	3.845	1	269.375	206.118	218.802
338	0.384	3.495	0	247.383	467.181	121.431		338	1.627	3.933	1	273.459	194.063	230.253
339	0.247	3.427	0	247.093	463.422	125.256		339	1.216	3.784	1	269.952	200.309	226.014
340	0.347	3.467	0	248.251	473.988	124.235		340	1.377	3.893	1	271.219	231.5	225.226
341	0.288	3.49	0	249.355	367.617	124.238		341	1.122	3.81	1	268.373	216.857	217.344
342	0.499	3.564	0	248.45	428.43	124.143		342	1.181	3.891	1	273.385	205.927	225.107
343	0.427	3.504	0	246.712	378.337	124.875		343	1.092	3.627	1	263.358	210.697	235.609
344	0.34	3.453	0	246.45	287.377	122.3		344	1.047	3.745	1	268.298	211.28	216.282
345	0.392	3.522	0	248.558	311.236	123.213		345	1.443	3.939	1	271.43	224.537	231.351
346	0.241	3.436	0	247.045	289.966	122.572		346	1.448	3.885	1	269.679	211.773	230.213
347	0.233	3.252	0	244.446	256.178	120.363		347	1.421	3.899	1	272.261	212.274	225.311
348	0.405	3.521	0	249.664	256.945	123.734		348	1.294	3.808	1	270.147	205.312	222.777
349	0.194	3.342	0	245.96	263.311	122.054		349	1.385	3.861	1	267.054	204.134	226.735
350	0.466	3.557	0	249.403	257.225	124.438		350	1.395	3.831	1	271.355	214.568	225.629
351	0.192	3.385	0	246.752	225.78	121.799		351	1.428	3.866	1	269.553	199.653	230.06
352	0.411	3.516	0	247.945	224.336	124.305		352	1.351	3.868	1	271.025	217.993	229.559
353	0.404	3.489	0	248.378	226.272	125.706		353	1.339	3.8	1	266.633	206.244	224.88
354	0.178	3.419	0	248.967	238.551	126.417		354	1.222	3.761	1	266.495	213.699	227.428
355	0.129	3.403	0	248.626	198.256	125.15		355	1.39	3.871	1	271.963	204.43	226.692
356	0.22	3.456	0	249.385	249.037	124.328		356	1.203	3.823	1	269.817	210.704	228.901
357	0.238	3.324	0	245.917	263.795	120.951		357	1.144	3.802	1	269.576	187.409	220.767
358	0.218	3.405	0	247.22	214.312	121.754		358	1.411	3.861	1	271.313	211.807	234.589
359	0.146	3.358	0	247.477	252.696	123.052		359	1.271	3.868	1	271.48	214.014	230.105
360	0.371	3.488	0	248.286	233.643	122.135		360	1.297	3.87	1	272.441	190.708	226.305
361	0.394	3.526	0	247.042	227.124	125.149		361	1.336	3.83	1	269.927	190.744	230.992
362	0.239	3.413	0	248.102	238.638	126.016		362	1.59	3.869	1	270.076	172.761	222.436
363	0.34	3.464	0	248.402	234.203	124.105		363	1.309	3.807	1	267.282	193.693	219.672
364	0.184	3.407	0	246.55	228.916	124.338		364	1.215	3.794	1	265.459	221.959	225.799
365	0.448	3.544	0	248.538	202.215	123.6		365	1.53	3.893	1	270.332	205.522	228.186
366	0.178	3.384	0	245.795	218.23	125.428		366	1.261	3.88	1	271.25	217.736	231.171
367	0.133	3.4	0	246.839	197.186	123.27		367	1.404	3.831	1	266.516	233.736	233.882
368	0.14	3.363	0	249.558	228.905	125.985		368	1.294	3.86	1	269.938	219.735	221.719
369	0.651	3.595	0	248.629	265.06	122.633		369	1.38	3.867	1	269.568	199.262	233.481
370	0.414	3.515	0	247.513	297.782	121.05		370	1.386	3.807	1	269.65	226.832	230.444
371	0.366	3.517	0	248.303	287.29	128.302		371	1.246	3.746	0	267.616	220.454	225.24
372	0.347	3.459	0	246.966	291.003	123.14		372	1.339	3.776	0	267.836	197.578	223.859
373	0.58	3.562	0	247.425	296.779	124.669		373	1.356	3.852	1	271.895	218.211	220.108
374	0.31	3.446	0	246.544	279.986	123.25		374	1.485	3.863	1	269.756	206.342	231.54
375	0.447	3.538	0	250.242	289.054	124.854		375	1.362	3.855	1	271.595	220.807	229.527
376	0.441	3.519	0	247.929	296.175	120.802		376	1.29	3.784	1	269.954	208.294	231.287
377	0.127	3.412	0	248.38	303.72	126.36		377	1.411	3.831	1	268.462	232.171	216.653
378	0.382	3.49	0	248.569	229.602	123.051		378	1.51	3.899	1	269.405	205.096	233.992
379	0.298	3.445	0	247.498	260.211	122.838		379	1.432	3.82	1	266.182	215.961	231.972
380	0.264	3.45	0	248.65	240.62	121.277		380	1.542	3.919	1	269.983	216.404	228.765
381	0.411	3.517	0	248.454	263.839	122.7		381	1.24	3.812	1	270.546	206.962	231.447
382	0.335	3.466	0	247.479	258.016	120.939		382	1.427	3.835	1	267.351	187.724	227.674
383	0.609	3.553	0	247.883	230.901	126.239		383	1.153	3.862	1	273.053	231.658	220.258
384	0.146	3.404	0	246.771	266.103	121.326		384	1.59	3.841	1	269.696	210.129	224.97
385	0.134	3.349	0	247.791	241.189	122.452		385	1.413	3.892	1	270.603	216.228	232.112
386	0.221	3.39	0	245.828	261.402	121.951		386	1.709	3.888	1	270.805	211.032	229.894
387	0.336	3.453	0	248.231	314.597	123.846		387	1.198	3.817	1	268.542	218.874	213.126
388	0.38	3.487	0	247.314	266.017	123.429		388	1.367	3.816	1	265.005	219.833	228.802
389	0.226	3.402	0	246.844	244.961	119.777		389	1.31	3.836	1	269.267	210.754	235.958
390	0.668	3.581	0	248.04	242.763	124.582		390	1.441	3.809	1	268.606	210.572	224.021
391	0.381	3.429	0	246.95	293.28	122.408		391	1.321	3.84	1	269.787	229.016	229.402
392	0.104	3.357	0	247.986	259.423	122.807		392	1.223	3.792	1	267.479	220.036	226.026
393	0.205	3.346	0	247.423	261.227	123.605		393	1.284	3.822	1	265.898	216.757	228.544
394	0.25	3.396	0	247.645	223.735	122.14		394	1.251	3.844	1	268.723	207.48	230.452
395	0.189	3.446	0	248.303	259.54	123.395		395	1.374	3.896	0	272.104	222.979	242.62
396	0.26	3.404	0	246.372	254.676	121.142		396	1.463	3.92	1	270.853	195.346	224.643
397	0.307	3.453	0	247.706	229.015	120.249		397	1.483	3.845	1	266.761	188.069	230.55
398	0.201	3.416	0	247.886	305.878	121.276		398	1.193	3.809	1	268.288	227.586	218.18
399	0.412	3.536	0	250.195	282.353	126.237		399	1.528	3.801	1	268.224	211.826	228.773
400	0.349	3.485	0	247.386	286.848	119.212		400	1.183	3.786	1	269.906	207.036	231.77
401	0.533	3.58	0	248.672	235.345	125.151		401	1.366	3.806	1	268.153	218.889	219.79
402	0.307	3.43	0	245.877	234.61	123.383		402	1.167	3.759	0	268.085	189.884	216.631
403	0.269	3.46	0	248.523	279.781	125.034		403	1.396	3.871	1	270.023	192.178	216.266
404	0.203	3.449	0	249.093	272.047	126.883		404	1.303	3.786	1	268.416	208.433	225.83
405	0.259	3.412	0	247.216	228.579	122.204		405	1.547	3.808	1	267.4	207.714	221.361
406	0.237	3.427	0	248.7	239.76	121.991		406	1.365	3.817	1	269.576	221.055	232.112
407	0.15	3.372	0	247.437	235.898	120.946		407	1.591	3.836	1	266.795	192.552	229.209
408	0.299	3.465	0	247.677	233.557	124.139		408	1.474	3.876	1	270.217	186.628	229.093
409	0.297	3.467	0	247.668	299.084	125.512		409	1.351	3.808	1	268.39	208.015	222.777
410	0.154	3.345	0	246.347	254.287	120.888		410	1.454	3.931	1	272.213	194.929	231.117
411	0.423	3.47	0	247.706	269.918	124.354		411	1.37	3.856	1	272.063	227.155	229.355
412	0.227	3.418	0	246.723	210.871	117.419		412	1.22	3.837	1	269.403	195.583	226.891
413	0.426	3.52	0	248.643	217.299	123.577		413	1.446	3.813	1	269.068	195.911	230.189
414	0.248	3.392	0	246.538	212.802	120.88		414	1.261	3.884	1	271.915	215.481	222.954
415	0.422	3.53	0	248.572	238.749	125.027		415	1.484	3.827	1	263.737	187.077	226.65
416	0.311	3.449	0	248.092	257.809	123.176		416	1.396	3.842	1	269.055	202.676	227.24
417	0.154	3.357	0	246.927	246.342	122.497		417	1.646	3.912	1	270.633	210.091	236.584
418	0.135	3.375	0	247.277	193.752	121.43		418	1.392	3.87	1	270.206	232.298	228.452
419	0.179	3.426	0	247.985	204.988	122.884		419	1.327	3.843	1	268	217.199	227.975
420	0.132	3.351	0	247.915	297.028	122.135		420	1.305	3.839	1	267.946	201.029	228.177
421	0.282	3.473	0	248.848	224.588	121.123		421	1.243	3.829	1	269.479	194.769	231.784
422	0.308	3.465	0	247.643	291.705	123.554		422	1.425	3.851	1	269.895	179.003	231.817
423	0.294	3.481	0	248.84	257.354	125.582		423	1.506	3.906	1	267.912	180.415	231.138
424	0.242	3.436	0	247.504	268.341	122.842		424	1.436	3.878	1	271.896	196.909	234.305
425	0.331	3.463	0	248.312	268.629	118.891		425	1.51	3.815	1	266.971	215.536	226.091
426	0.443	3.53	0	248.503	214.948	125.223		426	1.404	3.894	1	270.103	218.803	231.125
427	0.18	3.405	0	246.736	231.298	125.566		427	1.203	3.822	1	269.044	212.82	231.93
428	0.173	3.391	0	247.281	238.995	123.514		428	1.376	3.845	1	268.425	180.85	233.552
429	0.332	3.465	0	249.521	243.3	125.837		429	1.137	3.841	1	271.336	214.184	226.811
430	0.459	3.452	0	245.814	274.068	121.16		430	1.409	3.886	1	271.427	191.985	235.164
431	0.235	3.426	0	246.551	287.119	121.193		431	1.349	3.878	1	269.069	203.264	233.504
432	0.29	3.443	0	247.768	309.403	121.448		432	1.459	3.836	1	270.264	225.661	232.708
433	0.429	3.496	0	248.323	304.167	124.552		433	1.231	3.865	1	273.491	231.186	230.219
434	0.157	3.326	0	247.435	308.135	123.622		434	1.488	3.899	1	270.505	209.52	216.989
435	0.241	3.361	0	246.991	310.993	122.082		435	1.507	3.886	1	268.925	230.354	227.783
436	0.189	3.449	0	247.863	314.393	124.153		436	1.273	3.799	1	266.16	218.598	225.186
437	0.221	3.422	0	247.475	324.58	122.496		437	1.425	3.879	1	270.605	193.493	231.173
438	0.271	3.467	0	248.37	266.861	125.228		438	1.122	3.832	1	271.286	194.383	221.331
439	0.232	3.434	0	246.504	230.979	122.586		439	1.508	3.856	1	269.909	194.723	215.511
440	0.436	3.499	0	248.06	226.415	124.935		440	1.174	3.872	1	272.825	221.066	219.066
441	0.105	3.364	0	244.687	274.248	123.152		441	1.5	3.908	1	272.103	210.114	229.201
442	0.549	3.579	0	249.698	265.758	125.47		442	1.466	3.874	1	269.228	230.312	232.908
443	0.198	3.282	0	245.635	267.083	122.89		443	1.625	3.917	1	271.553	205.51	232.795
444	0.351	3.223	0	243.95	292.363	121.778		444	1.343	3.883	1	271.61	210.79	226.406
445	0.271	3.457	0	248.518	284.194	123.916		445	1.421	3.936	1	271.91	221.862	236.384
446	0.502	3.597	0	250.182	262.602	126.361		446	1.464	3.886	1	270.051	223.608	231.295
447	0.217	3.371	0	247.352	266.286	124.442		447	1.41	3.876	1	271.589	225.05	224.403
448	0.262	3.447	0	248.184	289.713	123.573		448	1.325	3.847	1	269.905	192.317	214.015
449	0.292	3.453	0	247.018	262.387	125.16		449	1.435	3.898	1	271.56	211.306	229.768
450	0.384	3.491	0	247.168	307.277	124.893		450	1.275	3.836	1	269.556	208.334	216.739
451	0.174	3.393	0	247.778	268.251	119.75		451	1.47	3.879	1	271.833	188.396	224.968
452	0.418	3.505	0	248.348	313.373	124.751		452	1.51	3.911	1	270.984	228.477	229.794
453	0.399	3.549	0	250.195	290.507	124.511		453	1.343	3.846	1	269.774	173.435	220.429
454	0.268	3.452	0	247.325	271.057	124.183		454	1.388	3.907	1	271.268	188.438	232.49
455	0.335	3.456	0	246.428	262.199	123.173		455	1.447	3.879	1	271.846	174.601	223.807
456	0.526	3.569	0	249.238	307.552	126.24		456	1.114	3.668	1	263.792	191.432	229.527
457	0.264	3.383	0	248.889	289.569	122.46		457	1.403	3.944	1	273.655	209.505	229.543
458	0.201	3.393	0	246.022	265.416	121.031		458	1.443	3.835	1	267.978	175.944	229.194
459	0.368	3.457	0	247.042	246.718	123.644		459	1.18	3.835	0	269.877	196.151	214.872
460	0.317	3.485	0	249.4	305.109	125.94		460	1.472	3.853	1	271.275	217.69	222.103
461	0.163	3.382	0	248.296	217.175	122.61		461	1.426	3.876	1	270.426	231.056	231.299
462	0.41	3.527	0	249.65	250.445	122.831		462	1.439	3.932	1	272.896	218.793	230.464
463	0.15	3.331	0	247.242	283.702	123.269		463	1.445	3.905	1	270.251	214.905	227.009
464	0.139	3.411	0	247.792	283.002	123.534		464	1.503	3.873	1	266.847	222.032	226.989
465	0.111	3.345	0	246.478	264.574	122.592		465	1.388	3.828	1	267.362	198.745	227.527
466	0.332	3.447	0	249.152	299.072	124.571		466	1.587	3.939	1	270.292	205.038	229.451
467	0.141	3.413	0	248.253	277.677	123.767		467	1.48	3.825	1	269.053	203.32	222.859
468	0.248	3.301	0	247.23	278.162	119.743		468	1.461	3.864	1	267.556	214.57	224.527
469	0.315	3.487	0	248.488	232.234	122.566		469	1.425	3.849	1	270.538	201.189	222.283
470	0.222	3.419	0	247.615	225.236	124.758		470	1.46	3.932	1	273.978	198.706	229.5
471	0.218	3.439	0	247.754	209.131	124.527		471	1.451	3.839	1	269.864	178.871	217.804
472	0.152	3.329	0	245.785	208.19	123.86		472	1.359	3.829	1	265.382	202.913	227.401
473	0.3	3.451	0	247.724	187.988	118.156		473	0.911	3.613	1	268.654	174.557	232.263
474	0.411	3.543	0	248.286	212.31	124.778		474	1.319	3.817	1	269.457	203.827	234.738
475	0.174	3.386	0	248.685	239.983	123.488		475	1.445	3.852	1	267.69	198.467	232.717
476	0.214	3.414	0	247.613	200.672	122.457		476	1.477	3.774	1	267.438	199.616	212.701
477	0.333	3.505	0	249.259	210.354	124.544		477	1.372	3.865	1	268.041	193.064	230.665
478	0.433	3.53	0	249.209	205.699	124.531		478	1.22	3.837	1	269.187	209.834	228.118
479	0.459	3.524	0	249.197	205.646	120.724		479	1.046	3.754	1	267.911	193.937	225.698
480	0.19	3.312	0	244.391	230.859	122.204		480	1.359	3.867	1	269.217	193.025	217.151
481	0.131	3.406	0	248.48	230.71	123.064		481	1.33	3.795	1	270.996	214.912	222.28
482	0.189	3.359	0	247.807	220.888	123.703		482	1.17	3.823	1	270.253	203.923	217.545
483	0.098	3.374	0	246.805	207.744	119.024		483	1.364	3.834	1	269.083	195.852	212.898
484	0.215	3.341	0	247.951	233.803	123.299		484	1.318	3.853	1	268.419	177.022	222.256
485	0.483	3.505	0	246.829	199.059	124.681		485	1.246	3.801	1	269.158	187.407	219.408
486	0.371	3.483	0	248.081	213.936	121.857		486	1.266	3.8	0	268.274	196.735	228.485
487	0.382	3.47	0	248.165	224.909	123.803		487	1.219	3.783	0	268.52	204.158	222.639
488	0.377	3.478	0	246.237	231.74	122.501		488	1.454	3.856	1	267.323	229.132	231.532
489	0.395	3.524	0	249.95	213.047	125.488		489	1.453	3.801	1	265.424	206.197	234.732
490	0.184	3.417	0	247.953	226.152	120.923		490	1.32	3.868	1	268.426	217.513	229.542
491	0.14	3.357	0	246.798	253.317	122.464		491	1.228	3.873	1	271.519	221.293	221.309
492	0.319	3.43	0	247.946	210.871	123.33		492	1.288	3.797	1	269.338	219.461	231.614
493	0.279	3.447	0	247.791	236.591	125.264		493	1.099	3.718	1	263.234	200.744	229.184
494	0.26	3.489	0	249.559	238.594	120.738		494	1.511	3.981	1	276.248	220.33	228.677
495	0.321	3.495	0	249.578	270.42	122.231		495	1.494	3.949	1	272.003	207.849	236.196
496	0.442	3.523	0	248.019	216.769	123.066		496	1.186	3.807	1	269.209	211.902	216.786
497	0.195	3.44	0	248.891	236.415	124.206		497	1.52	3.85	1	270.285	193.32	216.91
498	0.254	3.406	0	246.489	286.458	124.589		498	1.282	3.844	1	268.978	219.29	226.464
499	0.21	3.407	0	247.042	266.524	123.173		499	1.281	3.836	1	267.988	197.058	229.432
500	0.194	3.421	0	246.828	250.239	125.354		500	1.473	3.847	1	268.003	195.966	227.276
501	0.203	3.316	0	247.525	225.863	124.628		501	1.271	3.795	1	268.896	203.357	217.485
502	0.506	3.534	0	248.804	225.2	125.081		502	1.391	3.836	1	269.61	195.588	217.771
503	0.208	3.344	0	247.582	222.961	121.659		503	1.3	3.821	1	268.659	216.775	223.141
504	0.174	3.336	0	244.536	235.148	123.659		504	1.16	3.844	1	272.084	221.739	215.859
505	0.14	3.345	0	246.602	243.551	124.146		505	1.216	3.767	1	263.728	211.813	228.023
506	0.223	3.427	0	248.044	250.462	125.453		506	1.379	3.751	1	265.572	219.175	223.986
507	0.362	3.46	0	249.494	279.699	123.319		507	1.415	3.842	1	269.853	232.684	231.875
508	0.347	3.46	0	246.017	235.129	122.375		508	1.531	3.902	1	272.638	216.65	229.638
509	0.206	3.318	0	246.754	262.125	123.826		509	1.3	3.794	1	266.67	205.846	225.574
510	0.137	3.402	0	248.604	253.669	125.196		510	1.118	3.744	1	270.74	212.818	233.03
511	0.279	3.48	0	249.409	250.63	123.325		511	1.471	3.885	1	271.982	230.97	239.744
512	0.199	3.411	0	248.82	278.52	122.845		512	1.285	3.804	1	268.71	208.679	216.465
513	0.351	3.496	0	248.488	193.269	125.711		513	1.257	3.847	1	270.365	225.511	225.05
514	0.427	3.514	0	246.569	231.425	120.477		514	1.382	3.88	1	268.947	223.078	228.72
515	0.187	3.304	0	246.893	253.751	122.876		515	1.193	3.808	1	268.699	216.284	214.154
516	0.223	3.418	0	249.176	229.67	120.614		516	1.145	3.804	1	268.327	193.602	221.54
517	0.167	3.412	0	249.385	252.838	122.609		517	1.177	3.804	1	269.476	198.619	215.886
518	0.207	3.295	0	246.082	241.44	119.604		518	1.23	3.776	1	266.341	207.591	213.286
519	0.151	3.384	0	246.41	237.906	122.637		519	1.514	3.909	1	273.861	230.494	225.996
520	0.176	3.43	0	248.795	240.526	124.134		520	1.17	3.789	1	268.012	214.54	213.895
521	0.163	3.408	0	247.283	239.888	124.672		521	1.208	3.842	1	270.613	203.065	218.257
522	0.182	3.313	0	245.832	219.192	122.611		522	1.361	3.903	1	272.928	218.848	214.752
523	0.269	3.435	0	245.709	259.071	124.134		523	1.293	3.811	1	268.191	197.724	220.998
524	0.205	3.381	0	247.539	209.396	121.164		524	1.178	3.781	1	267.915	204.821	210.387
525	0.205	3.413	0	248.003	207.42	124.716		525	1.183	3.843	1	269.514	230.638	225.586
526	0.124	3.357	0	247.517	204.933	122.203		526	1.415	3.872	1	272.045	221.17	233.919
527	0.164	3.435	0	249.105	227.258	125.451		527	1.332	3.861	1	270.69	224.503	213.441
528	0.184	3.338	0	247.478	195.272	120.952		528	1.268	3.766	1	269.403	224.049	223.417
529	0.299	3.397	0	246.623	194.091	123.724		529	1.495	3.883	1	270.406	204.095	229.615
530	0.473	3.541	0	249.36	215.274	123.968		530	1.425	3.887	1	270.714	213.022	231.825
531	0.18	3.299	0	245.865	211.707	125.544		531	1.284	3.811	1	268.922	210.721	220.723
532	0.12	3.42	0	249.072	223.217	123.204		532	1.323	3.875	1	270.28	254.074	226.764
533	0.128	3.366	0	247.36	266.387	123.653		533	1.358	3.832	1	269.981	215.192	226.869
534	0.336	3.456	0	246.509	196.593	123.97		534	1.204	3.808	1	268.215	218.282	217.319
535	0.224	3.394	0	247.625	213.179	122.482		535	1.331	3.811	1	266.328	211.663	227.139
536	0.33	3.517	0	250.639	216.94	123.739		536	1.437	3.954	1	273.757	213.743	232.95
537	0.165	3.386	0	248.037	198.979	122.165		537	1.381	3.833	1	267.185	186.1	229.792
538	0.202	3.398	0	249.443	201.897	122.818		538	1.452	3.852	1	269.474	185.835	229.357
539	0.234	3.453	0	248.829	224.234	123.641		539	1.276	3.806	1	267.552	182.571	209.891
540	0.279	3.448	0	248.858	237.085	125.755		540	1.599	3.87	1	269.672	205.744	235.964
541	0.238	3.406	0	246.857	207.98	122.314		541	1.49	3.844	1	271.809	219.665	227.217
542	0.312	3.448	0	248.254	200.406	123.099		542	1.425	3.873	1	270.256	212.722	217.509
543	0.25	3.432	0	247.096	205.465	122.56		543	1.097	3.814	1	269.529	227.943	220.312
544	0.147	3.376	0	247.105	224.069	123.862		544	1.268	3.835	1	271.597	211.249	220.054
545	0.227	3.437	0	247.76	221.055	122.002		545	1.392	3.843	1	268.905	218.534	230.976
546	0.283	3.466	0	250.223	255.114	125.24		546	1.257	3.778	1	268.794	214.694	215.444
547	0.194	3.415	0	246.574	216.775	122.928		547	1.377	3.874	1	270.712	217.944	225.986
548	0.213	3.293	0	244.708	210.852	122.82		548	1.222	3.791	1	265.75	186.294	229.594
549	0.244	3.455	0	248.327	219.796	125.132		549	1.577	3.929	1	272.815	214.773	235.909
550	0.218	3.433	0	247.743	213.264	120.493		550	1.552	3.928	1	272.657	213.832	217.137
551	0.282	3.379	0	245.826	226.518	121.487		551	1.301	3.851	1	271.478	205.247	223.955
552	0.542	3.546	0	248.826	207.448	125.428		552	1.471	3.82	1	267.355	217.581	232.004
553	0.455	3.514	0	248.121	288.006	123.978		553	1.539	3.856	1	270.216	206.983	233.981
554	0.374	3.499	0	248.99	237.591	122.963		554	1.227	3.788	1	267.569	197.555	227.191
555	0.182	3.372	0	246.293	206.824	120.972		555	1.475	3.838	1	266.892	214.457	225.125
556	0.358	3.503	0	250.031	211.228	124.058		556	1.464	3.904	1	271.512	187.385	228.3
557	0.226	3.418	0	246.988	220.338	119.594		557	1.319	3.868	1	270.188	180.626	226.125
558	0.174	3.361	0	247.115	263.095	123.014		558	1.305	3.84	1	269.397	209.333	233.85
559	0.256	3.455	0	248.299	202.769	123.159		559	1.459	3.834	1	267.274	217.023	234.272
560	0.196	3.366	0	245.754	231.343	118.646		560	1.253	3.83	1	267.922	213.328	229.993
561	0.178	3.403	0	246.523	214.796	120.473		561	1.472	3.854	1	267.619	209.493	232.857
562	0.488	3.57	0	249.172	242.122	125.815		562	1.344	3.875	1	270.84	223.46	228.549
563	0.294	3.42	0	247.202	246.4	126.144		563	1.414	3.808	1	265.425	212.44	229.811
564	0.287	3.481	0	248.584	290.886	126.638		564	1.355	3.855	1	269.06	211.245	235.477
565	0.199	3.301	0	245.522	260.035	125.744		565	1.299	3.808	1	270.696	226.767	232.598
566	0.323	3.42	0	247.042	288.557	121.619		566	1.328	3.882	1	268.54	221.3	222.375
567	0.204	3.437	0	248.501	257.414	123.926		567	1.156	3.74	1	268.166	197.795	216.205
568	0.258	3.405	0	245.891	276.716	123.961		568	1.129	3.662	1	263.962	209.809	225.244
569	0.291	3.411	0	246.479	246.387	125.199		569	1.238	3.838	1	268.954	205.437	230.622
570	0.145	3.363	0	247.87	233.791	125.832		570	1.049	3.823	1	271.847	231.648	232.013
571	0.293	3.465	0	248.873	232.843	124.001		571	1.074	3.764	1	269.836	206.915	219.091
572	0.262	3.444	0	247.167	250.602	121.126		572	1.062	3.745	1	268.526	207.915	236.876
573	0.191	3.313	0	245.808	252.709	125.15		573	1.36	3.887	1	272.563	220.116	231.007
574	0.321	3.475	0	247.696	267.21	121.538		574	1.562	3.879	1	269.879	213.49	230.76
575	0.199	3.379	0	246.184	321.546	126.351		575	1.478	3.923	0	271.037	208.458	234.474
576	0.143	3.396	0	247.441	281.6	123.82		576	1.369	3.878	1	271.933	220.377	228.322
577	0.153	3.384	0	246.491	309.039	120.903		577	1.508	3.874	1	268.126	212.236	226.113
578	0.447	3.529	0	249.314	303.767	122.517		578	1.439	3.808	1	268.074	209.307	222.03
579	0.2	3.368	0	247.107	295.099	125.267		579	1.221	3.798	1	266.227	215.911	233.132
580	0.193	3.358	0	246.387	281.331	120.363		580	1.42	3.846	1	266.133	212.199	229.875
581	0.24	3.457	0	249.04	278.046	122.385		581	1.433	3.876	1	271.144	202.991	221.661
582	0.314	3.463	0	248.907	257.265	121.273		582	1.438	3.885	1	269.04	202.22	231.929
583	0.328	3.446	0	247.468	243.236	119.355		583	1.42	3.86	1	269.63	207.031	230.736
584	0.547	3.556	0	248.294	250.468	123.721		584	1.364	3.896	1	272.027	222.811	224.902
585	0.352	3.513	0	248.895	251.543	126.144		585	1.428	3.824	1	268.394	220.735	232.924
586	0.224	3.29	0	246.165	261.884	120.761		586	1.408	3.808	1	265.57	213.887	225.352
587	0.211	3.414	0	247.788	263.828	122.054		587	0.871	3.514	1	268.289	196.459	223.643
588	0.25	3.456	0	248.002	262.515	125.968		588	1.33	3.877	1	272.693	192.673	239.56
589	0.308	3.434	0	249.264	230.475	123.05		589	1.489	3.866	1	269.745	203.458	220.563
590	0.142	3.374	0	249.035	266.978	128.065		590	1.552	3.864	1	267.772	208.319	226.883
591	0.135	3.393	0	248.818	230.703	123.513		591	1.357	3.879	1	270.335	220.086	235.674
592	0.444	3.515	0	248.069	249.242	122.258		592	1.294	3.806	1	266.498	224.517	225.729
593	0.276	3.466	0	248.914	269.374	122.032		593	0.842	3.644	1	263.755	200.459	226.609
594	0.193	3.326	0	246.765	221.332	122.945		594	1.234	3.887	1	271.468	217.56	234.935
595	0.34	3.477	0	247.397	216.788	118.481		595	1.264	3.787	1	268.266	221.494	228.449
596	0.207	3.424	0	248.161	222.748	122.725		596	1.347	3.818	1	266.403	232.577	229.75
597	0.5	3.538	0	248.751	219.747	123.478		597	1.277	3.832	1	269.949	221.509	228.561
598	0.215	3.422	0	246.361	233.228	122.744		598	1.265	3.682	1	263.836	201.86	211.541
599	0.201	3.327	0	245.226	233.116	122.861		599	1.396	3.82	1	269.315	211.082	228.176
600	0.14	3.347	0	247.572	257.092	122.189		600	1.263	3.817	1	266.803	189.728	238.899
601	0.217	3.362	0	246.43	238.702	123.911		601	1.438	3.876	1	268.053	196.46	225.928
602	0.239	3.431	0	248.063	231.246	124.331		602	1.484	3.895	1	269.748	197.799	230.581
603	0.215	3.422	0	248.384	238.674	124.978		603	1.416	3.821	1	269.114	200.818	234.355
604	0.207	3.415	0	247.613	242.722	123.808		604	1.315	3.823	1	268.489	204.117	232.681
605	0.216	3.385	0	249.389	264.042	127.432		605	1.372	3.82	1	270.183	205.523	226.729
606	0.262	3.415	0	246.041	217.275	123.381		606	1.384	3.894	1	272.849	211.196	217.7
607	0.389	3.51	0	249.249	225.804	122.073		607	1.486	3.813	1	269.874	203.86	222.646
608	0.32	3.491	0	248.444	230.201	122.576		608	1.145	3.835	1	272.245	201.397	217.698
609	0.124	3.371	0	246.598	281.377	124.146		609	1.175	3.812	1	269.42	218.242	228.152
610	0.209	3.463	0	249.67	277.158	124.462		610	1.357	3.783	1	262.421	213.409	227.426
611	0.25	3.43	0	248.637	309.92	127.033		611	1.237	3.876	1	273.363	225.603	226.971
612	0.295	3.483	0	249.191	315.737	123.933		612	1.341	3.846	1	269.729	216.266	233.429
613	0.198	3.404	0	246.327	277.398	122.851		613	1.368	3.833	1	271.39	211.222	218.908
614	0.177	3.36	0	245.6	271.091	119.83		614	1.269	3.86	0	274.518	219.872	226.469
615	0.672	3.584	0	247.863	216.762	124.552		615	1.242	3.831	1	269.872	209.605	217.078
616	0.252	3.439	0	247.224	288.874	126.94		616	1.205	3.821	1	271.037	221.708	224.836
617	0.498	3.563	0	248.987	297.713	125.194		617	1.268	3.847	1	271.964	225.373	225.428
618	0.512	3.553	0	247.381	238.976	125.269		618	1.409	3.811	1	269.289	180.144	221.999
619	0.211	3.37	0	246.89	189.957	123.302		619	1.368	3.819	1	270.741	221.145	224.994
620	0.414	3.516	0	248.394	216.788	124.329		620	1.184	3.752	1	265.803	204.862	219.377
621	0.204	3.433	0	247.688	179.584	126.701		621	1.463	3.894	1	271.787	220.762	233.742
622	0.152	3.378	0	248.425	213.545	125.256		622	1.352	3.819	1	267.563	205.367	230.516
623	0.332	3.426	0	245.733	194.978	121.215		623	1.366	3.86	1	270.138	213.101	234.714
624	0.122	3.386	0	247.662	219.609	126.853		624	1.483	3.88	1	270.883	210.001	228.56
625	0.227	3.421	0	248.505	200.906	125.293		625	1.469	3.851	1	270.017	211.636	221.617
626	0.256	3.381	0	247.279	197.29	121.885		626	1.509	3.848	1	268.154	202.63	231.952
627	0.176	3.324	0	245.303	195.632	122.929		627	1.244	3.875	1	273.457	227.853	228.271
628	0.156	3.434	0	248.507	182.788	123.539		628	1.351	3.843	1	270.191	197.317	227.858
629	0.169	3.337	0	246.492	196.402	121.843		629	1.606	3.913	1	273.218	206.875	236.729
630	0.204	3.318	0	248.658	210.631	121.868		630	1.349	3.821	1	270.288	213.739	231.922
631	0.268	3.469	0	249.341	197.697	123.666		631	0.971	3.823	1	272.14	233.559	221.771
632	0.361	3.503	0	248.71	194.473	126.465		632	1.472	3.882	1	267.972	212.016	227.623
633	0.337	3.438	0	247.152	212.27	121.109		633	1.169	3.812	1	270.66	205.617	229.584
634	0.315	3.442	0	247.259	215.99	121.99		634	1.24	3.802	1	267.322	194.867	224.737
635	0.183	3.381	0	246.37	189.043	121.913		635	1.463	3.832	1	269.039	216.59	234.166
636	0.11	3.352	0	244.365	198.459	118.624		636	1.372	3.882	1	268.731	214.043	230.449
637	0.176	3.306	0	245.081	167.97	122.347		637	1.411	3.902	1	272.186	210.145	220.076
638	0.283	3.366	0	245.813	204.915	125.76		638	1.411	3.831	1	269.93	225.794	223.95
639	0.163	3.413	0	249.866	218.653	124.786		639	1.532	3.886	1	270.184	212.631	231.288
640	0.496	3.513	0	248.164	204.83	122.117		640	1.404	3.871	1	270.852	199.609	230.708
641	0.235	3.431	0	246.983	189.156	120.988		641	1.275	3.882	0	272.575	209.932	221.107
642	0.175	3.41	0	246.288	200.856	120.602		642	1.403	3.91	1	271.351	207.792	230.622
643	0.285	3.416	0	246.025	222.408	123.831		643	1.407	3.862	1	269.928	219.655	231.633
644	0.123	3.343	0	247.082	221.04	122.721		644	1.328	3.854	1	271.044	214.71	232.38
645	0.147	3.419	0	250.236	202.326	119.999		645	1.374	3.883	1	272.632	209.908	228.556
646	0.268	3.249	0	244.713	210.879	120.854		646	1.375	3.898	1	270.09	213.529	228.046
647	0.11	3.364	0	245.781	225.882	124.737		647	1.536	3.904	1	272.308	219.928	230.537
648	0.127	3.395	0	247.501	199.985	120.88		648	1.49	3.905	1	270.827	210.62	231.992
649	0.159	3.352	0	247.1	222.206	121.998		649	1.423	3.857	1	267.265	204.527	230.102
650	0.451	3.527	0	249.596	217.003	123.97		650	1.578	3.895	1	271.443	199.981	224.723
651	0.109	3.375	0	246.331	214.193	124.746		651	1.426	3.817	1	264.679	194.105	225.471
652	0.297	3.465	0	247.056	223.026	120.958		652	1.241	3.827	1	271.102	208.276	232.293
653	0.404	3.509	0	249.151	205.764	123.703		653	1.49	3.859	1	270.782	215.365	223.709
654	0.25	3.452	0	249.237	214.672	122.829		654	1.366	3.806	1	268.113	196.863	234.446
655	0.148	3.385	0	247.945	192.492	124.614		655	1.296	3.861	1	270.594	220.409	222.122
656	0.155	3.309	0	246.559	195.901	122.193		656	1.424	3.817	1	268.855	221.784	227.71
657	0.264	3.452	0	247.255	202.349	123.642		657	1.521	3.848	1	269.198	224.472	231.857
658	0.468	3.554	0	249.87	204.182	123.833		658	1.357	3.872	1	269.193	212.738	233.474
659	0.312	3.475	0	248.855	202.85	121.578		659	1.454	3.879	1	270.343	197.923	233.499
660	0.152	3.412	0	247.379	183.644	122.984		660	1.47	3.829	1	268.813	196.081	224.477
661	0.202	3.459	0	249.384	207.962	127.244		661	1.449	3.888	1	269.22	217.307	233.342
662	0.156	3.401	0	248.67	231.224	123.888		662	1.546	3.875	1	266.477	196.624	228.771
663	0.44	3.533	0	248.669	206.118	123.227		663	1.497	3.895	1	267.388	221.544	226.263
664	0.227	3.432	0	247.705	195.135	122.826		664	1.383	3.931	1	272.04	217.154	228.643
665	0.214	3.383	0	247.343	201.366	124.479		665	1.345	3.815	1	267.541	194.032	215.727
666	0.191	3.4	0	249.269	217.242	127.285		666	1.436	3.889	1	271.175	215.443	227.606
667	0.268	3.464	0	248.817	203.651	125.604		667	1.297	3.847	1	268.319	219.829	217.332
668	0.168	3.427	0	250.082	200.361	122.477		668	1.291	3.804	1	269.498	206.727	230.642
669	0.246	3.413	0	246.507	197.232	119.674		669	1.231	3.773	1	268.248	214	227.207
670	0.249	3.393	0	246.039	202.65	120.391		670	1.465	3.848	1	268.215	210.192	230.209
671	0.276	3.261	0	247.121	215.565	122.135		671	1.391	3.832	1	268.853	211.789	224.503
672	0.278	3.45	0	247.4	228.558	123.519		672	1.153	3.847	1	269.874	245.566	226.683
673	0.204	3.294	0	245.73	252.8	121.738		673	1.27	3.821	1	269.593	212.373	226.526
674	0.264	3.455	0	247.235	270.159	123.192		674	1.338	3.861	1	270.566	203.022	230.941
675	0.765	3.609	0	247.916	304.248	120.463		675	1.504	3.911	1	270.796	205.005	230.434
676	0.251	3.371	0	246.926	298.969	122.267		676	1.402	3.834	1	268.455	207.417	231.489
677	0.1	3.355	0	246.987	287.301	122.734		677	1.31	3.861	1	269.382	213.976	230.872
678	0.166	3.442	0	249.551	287.822	124.089		678	1.388	3.892	1	270.47	228.513	232.457
679	0.283	3.486	0	249.377	359.899	121.372		679	1.395	3.856	1	269.765	212.871	230.613
680	0.52	3.565	0	249.881	302.041	120.59		680	1.337	3.757	1	265.606	204.432	229.913
681	0.153	3.36	0	247.614	291.807	123.757		681	1.415	3.853	1	267.232	178.172	232.017
682	0.26	3.471	0	248.008	286.187	124.676		682	1.379	3.802	1	268.648	173.474	231.507
683	0.15	3.358	0	247.503	246.49	123.696		683	1.348	3.835	1	271.103	199.733	232.392
684	0.29	3.43	0	246.103	258.971	120.457		684	1.391	3.88	1	269.131	211.916	233.788
685	0.239	3.406	0	247.375	284.03	124.546		685	1.543	3.919	1	269.694	206.772	229.506
686	0.339	3.419	0	247.256	269.54	126.563		686	1.491	3.856	1	267.74	211.186	225.502
687	0.226	3.285	0	245.603	262.738	120.717		687	1.245	3.892	0	273.273	206.123	233.934
688	0.3	3.253	0	247.011	293.505	125.956		688	1.564	3.905	1	269.49	203.124	230.737
689	0.223	3.412	0	246.198	317.335	122.822		689	1.377	3.822	1	267.536	197.995	234.524
690	0.201	3.388	0	246.394	312.005	120.717		690	1.26	3.831	1	268.032	201.079	236.741
691	0.541	3.554	0	248.198	284.351	122.482		691	1.497	3.926	1	271.872	211.557	227.129
692	0.363	3.412	0	245.808	295.69	120.434		692	1.408	3.877	1	271.347	228.255	228.282
693	0.224	3.396	0	247.076	308.301	128.438		693	1.311	3.835	1	270.271	208.644	223.857
694	0.325	3.445	0	246.599	342.828	126.136		694	1.598	3.84	0	271.551	212.366	240.711
695	0.368	3.492	0	248.192	335.412	124.763		695	1.382	3.869	1	270.793	209.811	224.565
696	0.202	3.352	0	248.009	307.752	119.314		696	1.561	3.9	1	269.007	228.891	231.127
697	0.32	3.466	0	248.961	305.472	126.868		697	1.545	3.911	1	268.358	217.492	229.542
698	0.309	3.486	0	248.431	326.971	125.436		698	1.575	3.921	1	269.76	185.974	227.053
699	0.37	3.46	0	245.923	319.437	120.563		699	1.397	3.817	1	268.626	190.195	211.358
700	0.288	3.471	0	246.574	296.794	123.295		700	1.361	3.862	1	269.995	186.234	221.723
701	0.206	3.421	0	248.781	305.219	122.144		701	1.357	3.84	1	269.394	189.532	220.873
702	0.277	3.439	0	247.388	312.469	123.66		702	1.257	3.905	1	273.554	205.535	215.916
703	0.333	3.437	0	245.974	244.032	121.582		703	1.275	3.835	1	269.502	199.625	228.15
704	0.293	3.484	0	247.302	305.878	123.606		704	1.36	3.865	1	267.457	193.234	228.606
705	0.383	3.456	0	246.611	273.847	122.187		705	1.295	3.867	1	269.278	207.309	228.658
706	0.206	3.346	0	245.255	299.419	122.288		706	1.14	3.828	1	269.368	221.905	225.791
707	0.202	3.413	0	246.65	331.908	121.365		707	1.549	3.878	1	271.872	224.872	220.282
708	0.283	3.43	0	246.806	302.848	121.686		708	1.337	3.853	1	270.654	208.176	227.839
709	0.225	3.26	0	245.296	272.865	120.702		709	1.405	3.915	1	269.187	220.38	227.862
710	0.394	3.463	0	248.334	241.497	123.816		710	1.368	3.799	1	269.235	211.109	228.674
711	0.446	3.479	0	247.721	237.938	122.276		711	1.5	3.871	1	269.873	222.683	230.89
712	0.124	3.346	0	246.823	238.613	123.184		712	1.314	3.831	1	269.117	209.26	221.858
713	0.322	3.487	0	248.612	243.631	124.919		713	1.092	3.84	1	271.459	243.236	227.228
714	0.184	3.388	0	246.37	267.101	122.004		714	1.424	3.916	1	273.068	229.487	233.175
715	0.274	3.384	0	246.296	273.297	122.682		715	1.306	3.889	1	269.624	213.054	230.15
716	0.583	3.575	0	248.8	304.59	124.528		716	1.361	3.828	1	269.376	210.985	227.65
717	0.417	3.538	0	248.991	313.254	123.7		717	1.365	3.904	1	269.866	207.595	234.647
718	0.332	3.44	0	247.857	277.085	123.467		718	1.21	3.837	1	268.824	213.418	224.129
719	0.558	3.57	0	248.369	276.776	125.411		719	1.352	3.79	1	266.409	214.89	225.643
720	0.154	3.351	0	246.367	271.081	119.676		720	1.37	3.871	1	269.292	208.429	232.563
721	0.265	3.461	0	247.17	271.632	128.78		721	1.382	3.858	1	268.401	213.425	229.409
722	0.259	3.417	0	247.285	243.462	121.908		722	1.327	3.789	0	269.012	218.372	238.283
723	0.151	3.353	0	247.637	270.168	121.386		723	1.431	3.842	1	270.246	202.663	236.358
724	0.384	3.511	0	247.504	199.622	126.649		724	1.379	3.803	1	269.362	232.023	233.432
725	0.225	3.382	0	245.82	263.568	121.886		725	1.466	3.907	1	271.693	214.54	221.677
726	0.149	3.327	0	246.407	178.277	120.116		726	1.29	3.903	1	271.98	211.076	220.201
727	0.312	3.446	0	246.964	225.804	121.253		727	1.34	3.855	1	270.712	219.486	228.002
728	0.269	3.449	0	248.003	217.283	123.32		728	1.591	3.873	1	270.91	211.937	226.142
729	0.278	3.413	0	246.122	201.723	123.598		729	1.4	3.859	1	271.547	231.444	221.749
730	0.157	3.42	0	248.087	234.646	126.047		730	1.168	3.841	1	269.025	240	227.438
731	0.254	3.441	0	248.649	207.781	123.501		731	1.3	3.838	1	271.02	225.581	226.993
732	0.322	3.486	0	249.015	277.585	125.294		732	1.262	3.818	1	268.722	218.046	229.611
733	0.321	3.475	0	248.823	221.294	122.952		733	1.174	3.787	1	267.226	217.724	215.244
734	0.351	3.191	0	243.526	263.395	123.666		734	1.394	3.842	1	269.127	206.999	225.788
735	0.392	3.512	0	248.11	263.876	122.064		735	1.275	3.821	1	270.384	228.827	221.376
736	0.179	3.321	0	247.053	275.627	121.65		736	1.358	3.835	1	266.647	224.336	227.963
737	0.283	3.474	0	249.918	252.689	123.75		737	1.365	3.855	1	268.79	189.909	230.232
738	0.29	3.473	0	249.022	252.415	121.916		738	1.295	3.9	1	270.932	216.622	234.281
739	0.376	3.442	0	246.077	239.832	119.184		739	1.259	3.776	1	267.352	210.575	213.712
740	0.255	3.426	0	247.249	235.932	123.906		740	1.274	3.809	1	267.348	211.521	220.118
741	0.685	3.645	0	249.154	245.146	123.856		741	1.423	3.844	1	268.668	217.623	228.462
742	0.47	3.573	0	250.025	240.738	125.689		742	1.238	3.815	1	268.628	215.359	230.903
743	0.154	3.363	0	248.304	238.5	123.815		743	1.538	3.89	1	272.869	217.168	231.224
744	0.496	3.517	0	248.73	228.33	121.067		744	1.478	3.893	1	269.119	192.599	229.699
745	0.444	3.516	0	249.17	202.774	126.088		745	1.29	3.821	1	267.502	197.178	228.833
746	0.562	3.603	0	250.457	220.204	126.551		746	1.474	3.831	1	266.894	183.935	232.723
747	0.285	3.447	0	246.75	253.16	124.276		747	1.479	3.839	1	268.83	205.041	225.525
748	0.563	3.564	0	248.516	241.389	124.329		748	1.271	3.799	1	268.64	209.496	224.651
749	0.504	3.572	0	249.578	251.656	125.53		749	1.364	3.865	1	269.642	190.731	234.127
750	0.459	3.49	0	247.075	233.862	125.246		750	1.518	3.878	1	268.409	205.866	230.975
751	0.208	3.436	0	248.135	237.544	122.525		751	1.422	3.886	1	270.25	211.839	228.049
752	0.165	3.365	0	245.911	206.646	124.39		752	1.331	3.809	1	264.9	191.365	228.664
753	0.568	3.552	0	248.323	213.65	120.809		753	1.362	3.876	1	271.3	207.218	215.636
754	0.428	3.504	0	247.914	219.263	123.728		754	1.285	3.844	1	269.347	210.266	222.532
755	0.226	3.412	0	248.064	250.572	124.021		755	1.343	3.779	1	270.525	186.508	227.688
756	0.744	3.619	0	249.472	256.444	124.524		756	1.492	3.905	1	272.499	223.877	233.502
757	0.27	3.461	0	248.394	241.437	120.295		757	1.371	3.816	1	268.254	211.645	224.018
758	0.209	3.422	0	247.756	215.235	124.877		758	1.348	3.813	1	269.452	213.804	226.461
759	0.211	3.353	0	248.395	275.753	120.628		759	1.553	3.844	1	271.233	193.563	214.905
760	0.298	3.307	0	247.231	275.437	123.843		760	1.537	3.892	1	267.675	212.186	231.359
761	0.156	3.384	0	248.441	253.705	121.357		761	1.484	3.91	1	269.818	212.792	226.166
762	0.269	3.469	0	247.602	233.028	121.454		762	1.408	3.872	1	269.223	194.213	229.698
763	0.611	3.538	0	247.794	268.482	124.123		763	1.425	3.813	1	266.683	186.18	220.967
764	0.476	3.521	0	247.202	289.165	125.515		764	1.511	3.874	1	270.088	211.831	230.203
765	0.324	3.474	0	248.038	270.834	123.188		765	1.24	3.794	1	270.615	212.231	229.257
766	0.217	3.419	0	248.098	260.689	120.882		766	1.506	3.935	1	269.861	212.218	230.922
767	0.546	3.547	0	247.666	253.089	125.828		767	1.264	3.859	1	272.278	222.963	227.65
768	0.615	3.595	0	248.682	238.268	127.581		768	1.594	3.882	1	267.658	206.298	227.013
769	0.472	3.542	0	248.943	245.914	128.832		769	1.476	3.907	1	268.639	211.835	227.704
770	0.32	3.464	0	246.541	233.416	124.634		770	1.311	3.805	1	269.482	223.941	225.525
771	0.403	3.513	0	248.12	247.517	123.502		771	1.485	3.93	1	271.844	207.732	228.898
772	0.22	3.258	0	244.617	243.22	125.915		772	1.421	3.899	1	270.612	215.825	229.258
773	0.12	3.378	0	247.17	261.506	123.744		773	1.372	3.874	1	268.335	216.339	232.128
774	0.162	3.333	0	246.537	255.207	120.067		774	1.158	3.802	1	268.759	217.232	229.997
775	0.122	3.414	0	247.477	232.534	124.342		775	1.388	3.855	1	267.375	223.524	226.249
776	0.178	3.293	0	245.555	261.329	124.673		776	1.442	3.895	1	270.636	200.116	228.376
777	0.264	3.394	0	245.793	230.12	122.843		777	1.588	3.924	1	272.215	236.149	227.271
778	0.214	3.437	0	247.717	233.838	126.15		778	1.393	3.876	1	269.257	219.434	226.729
779	0.696	3.608	0	248.859	210.335	128.566		779	1.183	3.697	1	266.686	227.74	230.326
780	0.138	3.373	0	245.471	275.492	122.699		780	1.524	3.851	1	267.084	227.518	232.434
781	0.237	3.45	0	247.755	214.762	124.463		781	1.415	3.887	1	268.419	220.889	229.302
782	0.161	3.312	0	245.285	333.072	125.993		782	1.386	3.849	1	269.647	229.069	218.705
783	0.235	3.465	0	248.579	264.481	124.826		783	1.286	3.889	1	271.532	219.919	217.058
784	0.546	3.581	0	249.658	207.765	123.718		784	1.504	3.899	1	270.675	221.854	219.815
785	0.403	3.463	0	246.508	253.865	121.865		785	1.405	3.849	1	267.885	213.378	235.427
786	0.339	3.472	0	248.335	254.566	121.905		786	1.556	3.909	1	272.453	220.859	231.42
787	0.43	3.496	0	248.719	240.236	117.836		787	1.385	3.836	1	269.225	221.665	229.226
788	0.31	3.485	0	249.651	232.565	122.19		788	1.114	3.807	1	270.168	231.884	228.887
789	0.259	3.449	0	246.998	223.541	126.01		789	1.522	3.856	1	267.468	211.9	227.089
790	0.917	3.663	0	248.989	229.155	129.04		790	1.308	3.857	1	270.628	215.962	235.846
791	0.568	3.57	0	248.56	195.603	130.018		791	1.274	3.832	1	270.134	232.31	224.136
792	0.589	3.563	0	248.353	185.442	126.736		792	1.051	3.896	1	273.928	232.524	228.87
793	0.148	3.313	0	245.385	238.281	125.057		793	1.256	3.825	1	264.162	231.722	222.514
794	0.433	3.505	0	248.025	216.011	123.543		794	1.407	3.884	1	270.718	225.811	233.486
795	0.604	3.614	0	250.526	211.034	126.679		795	1.299	3.867	1	271.894	230.397	224.294
796	0.216	3.393	0	245.342	247.812	121.576		796	1.312	3.855	1	269	210.184	228.993
797	0.242	3.469	0	248.83	276.99	122.73		797	1.178	3.856	1	269.765	215.208	225.197
798	0.331	3.365	0	245.967	252.383	124.597		798	1.211	3.818	1	267.44	203.953	226.71
799	0.542	3.574	0	249.207	250.607	123.313		799	1.377	3.818	1	268.31	212.127	229.395
800	0.18	3.405	0	248.313	194.79	122.024		800	1.262	3.823	1	270.08	215.484	228.083
801	0.372	3.503	0	248.911	222.975	127.751		801	1.351	3.902	1	271.322	226.162	228.299
802	0.239	3.295	0	244.871	196.052	122.005		802	1.443	3.883	1	270.92	215.538	229.868
803	0.223	3.384	0	248.025	185.098	125.015		803	1.296	3.802	1	267.923	212.333	232.331
804	0.691	3.615	0	249.98	195.229	126.523		804	1.387	3.846	1	270.167	216.554	230.344
805	0.271	3.444	0	246.933	211.967	122.629		805	1.425	3.848	1	269.448	212.352	229.831
806	0.32	3.492	0	249.981	212.493	121.402		806	1.271	3.844	0	271.085	226.23	234.918
807	0.205	3.425	0	247.633	206.841	123.785		807	1.355	3.907	1	270.299	214.436	231.066
808	0.291	3.431	0	247.661	194.929	124.958		808	1.256	3.808	1	267.718	225.361	229.743
809	0.184	3.333	0	247.082	172.684	124.069		809	1.348	3.892	1	269.313	215.535	230.37
810	0.491	3.57	0	249.85	176.311	128.125		810	1.295	3.751	0	267.383	229.599	228.239
811	0.271	3.482	0	248.335	184.998	123.247		811	1.124	3.827	1	269.262	232.532	215.185
812	0.167	3.407	0	247.739	204.559	123.276		812	1.24	3.817	1	268.16	218.079	218.1
813	0.338	3.481	0	249.512	210.521	122.726		813	1.284	3.84	1	268.511	221.506	230.14
814	0.435	3.507	0	249.427	194.466	122.178		814	1.473	3.865	1	270.386	211.647	230.913
815	0.47	3.504	0	247.525	200.261	123.56		815	1.325	3.879	1	270.076	215.25	229.206
816	0.237	3.424	0	246.865	214.356	123.703		816	1.315	3.874	1	268.58	204.066	228.876
817	0.19	3.418	0	246.238	194.296	125.825		817	1.293	3.863	1	271.201	240.688	217.396
818	0.201	3.439	0	247.561	189.067	121.443		818	1.48	3.79	1	266.635	188.586	230.566
819	0.128	3.35	0	248.045	208.268	124.007		819	1.355	3.826	1	268.886	226.149	222.925
820	0.281	3.44	0	246.976	210.47	122.917		820	1.205	3.788	1	270.813	209.768	224.209
821	0.142	3.353	0	246.22	219.98	121.276		821	1.503	3.848	1	265.933	218.95	231.144
822	0.14	3.399	0	247.814	229.091	123.822		822	1.459	3.9	1	271.087	207.629	232.835
823	0.239	3.432	0	246.177	225.302	119.174		823	1.121	3.853	1	271.25	224.959	221.292
824	0.154	3.326	0	246.646	197.157	124.442		824	1.396	3.897	1	272.125	206.447	231.695
825	0.128	3.364	0	247.951	195.646	121.909		825	1.185	3.865	1	272.616	208.212	224.881
826	0.208	3.406	0	247.959	209.655	122.588		826	1.191	3.876	1	270.618	219.305	214.799
827	0.128	3.394	0	249.121	214.343	121.296		827	1.527	3.815	1	267.792	217.086	219.001
828	0.147	3.353	0	248.321	234.627	124.039		828	1.465	3.878	1	271.815	200.791	227.474
829	0.365	3.517	0	249.255	241.547	120.409		829	1.363	3.879	1	269.85	197.824	233.995
830	0.198	3.408	0	248.194	197.427	126.799		830	1.572	3.915	1	271.547	196.245	232.747
831	0.297	3.523	0	250.419	255.787	123.123		831	1.462	3.891	1	270.751	198.245	233.881
832	0.374	3.516	0	248.372	234.375	126.426		832	1.277	3.87	1	270.561	193.402	219.828
833	0.253	3.442	0	246.44	222.601	122.089		833	1.165	3.833	1	271.047	195.349	224.045
834	0.237	3.402	0	246.704	238.4	121.27		834	1.175	3.823	1	269.748	200.548	230.617
835	0.223	3.391	0	247.593	253.433	125.655		835	1.458	3.867	1	269.963	181.393	220.448
836	0.254	3.458	0	248.502	214.059	122.136		836	1.441	3.884	1	269.182	192.006	230.705
837	0.401	3.511	0	248.135	217.517	123.098		837	1.282	3.802	1	266.391	215.923	229.013
838	0.348	3.426	0	247.398	226.369	122.076		838	1.437	3.917	1	272.091	196.437	229.506
839	0.434	3.541	0	249.973	246.847	122.15		839	1.425	3.878	1	267.448	205.683	226.92
840	0.18	3.294	0	246.131	230.432	121.964		840	1.397	3.865	1	266.241	220	230.253
841	0.154	3.346	0	248.471	258.55	125.474		841	1.467	3.85	1	269.271	222.241	229.75
842	0.192	3.388	0	245.217	258.55	120.683		842	1.368	3.883	1	269.904	193.16	226.279
843	0.161	3.411	0	248.368	197.174	124.781		843	1.311	3.839	1	270.875	197.087	234.363
844	0.278	3.425	0	246.753	222.054	118.969		844	1.462	3.878	1	269.014	201.753	230.853
845	0.239	3.442	0	248.43	202.485	122.539		845	1.318	3.799	1	267.657	191.463	217.921
846	0.429	3.515	0	247.369	248.887	124.891		846	1.189	3.915	1	272.639	224.201	234.491
847	0.247	3.428	0	249.029	255.323	125.779		847	1.262	3.861	1	270.235	215.101	232.124
848	0.175	3.29	0	245.632	245.627	122.041		848	1.395	3.82	1	268.364	202.621	231.255
849	0.299	3.513	0	249.754	251.562	123.709		849	1.307	3.777	1	268.376	220.824	217.273
850	0.261	3.4	0	247.415	238.159	123.943		850	1.502	3.926	1	269.235	211.264	226.148
851	0.204	3.352	0	246.793	251.19	123.809		851	1.392	3.906	1	271.322	204.394	229.349
852	0.202	3.402	0	247.329	234.459	123.235		852	1.406	3.895	1	272.841	197.566	231.13
853	0.378	3.488	0	247.2	187.011	125.544		853	1.406	3.859	1	269.238	197.268	230.932
854	0.345	3.5	0	247.29	208.746	122.856		854	1.418	3.881	1	271.448	207.997	231.469
855	0.16	3.315	0	246.783	252.355	123.267		855	1.371	3.879	1	271.86	221.152	228.736
856	0.172	3.423	0	248.382	289.52	121.958		856	1.261	3.906	1	272.311	226.127	228.347
857	0.336	3.521	0	249.854	250.327	125.596		857	1.109	3.798	1	270.018	221.387	224.272
858	0.137	3.377	0	247.724	212.603	119.512		858	1.537	3.916	1	270.241	196.552	228.936
859	0.208	3.414	0	248.446	184.923	122.358		859	1.407	3.876	1	270.691	210.482	223.904
860	0.228	3.307	0	245.504	243.45	125.107		860	1.391	3.903	1	273.467	227.256	229.384
861	0.708	3.66	0	250.978	223.743	127.279		861	1.3	3.9	1	272.999	226.44	231.044
862	0.137	3.381	0	246.212	205.228	124.51		862	1.386	3.891	0	271.947	226.973	231.668
863	0.306	3.467	0	248.699	266.935	125.29		863	1.233	3.848	1	269.638	230.444	233.232
864	0.236	3.431	0	248.697	205.657	121.16		864	1.473	3.919	1	272.271	204.338	229.988
865	0.344	3.53	0	250.672	266.883	125.566		865	1.227	3.805	1	266.078	204.045	233.174
866	0.395	3.47	0	246.465	249.757	122.935		866	1.288	3.791	1	267.658	203.566	228.121
867	0.203	3.441	0	248.31	264.187	124.654		867	1.258	3.803	1	269.694	228.325	220.579
868	0.487	3.509	0	246.303	242.592	122.816		868	1.585	3.882	1	272.39	216.903	223.238
869	0.252	3.423	0	248.206	251.631	121.91		869	1.254	3.861	1	269.316	202.549	226.003
870	0.205	3.412	0	246.577	239.58	121.589		870	1.393	3.801	1	268.521	208.505	211.008
871	0.324	3.479	0	248.222	194.725	123.882		871	1.291	3.888	1	272.081	220.779	233.581
872	0.214	3.44	0	249.699	236.539	122.156		872	1.046	3.773	1	268.31	223.58	219.128
873	0.296	3.473	0	247.54	216.047	125.486		873	1.599	3.89	1	271.401	203.651	226.894
874	0.209	3.406	0	246.961	234.44	125.623		874	1.321	3.831	1	268.606	209.996	232.661
875	0.549	3.597	0	249.207	199.485	122.478		875	1.599	3.874	1	270.341	201.159	229.624
876	0.352	3.489	0	248.169	236.245	122.113		876	1.436	3.83	1	266.613	208.369	228.566
877	0.41	3.518	0	249.081	258.174	125.328		877	1.502	3.874	1	266.157	194.792	228.039
878	0.138	3.378	0	246.148	262.441	122.363		878	1.324	3.843	1	270.594	238.648	230.894
879	0.171	3.42	0	248.575	211.605	125.866		879	1.363	3.845	1	269.703	206.267	231.347
880	0.392	3.489	0	247.626	224.665	121.458		880	1.389	3.94	1	272.605	221.718	228.231
881	0.172	3.348	0	248.734	235.196	120.173		881	1.402	3.838	1	266.98	198.255	226.386
882	0.166	3.344	0	245.962	230.071	122.872		882	1.4	3.869	1	271.071	205.648	231.393
883	0.222	3.449	0	247.813	199.969	123.567		883	1.004	3.751	1	268.625	223.149	223.946
884	0.155	3.409	0	248.339	224.002	123.12		884	1.341	3.886	1	269.039	216.491	227.081
885	0.128	3.348	0	247.263	220.644	119.97		885	1.526	3.868	1	267.402	190.381	231.118
886	0.498	3.553	0	249.049	237.92	124.063		886	1.515	3.912	1	272.364	205.255	235.188
887	0.465	3.555	0	250.084	208.92	124.555		887	1.348	3.833	1	269.206	197.201	226.579
888	0.171	3.308	0	245.714	248.749	120.535		888	1.496	3.902	1	270.233	212.417	229.171
889	0.337	3.447	0	248.277	229.946	122.895		889	1.284	3.812	1	270.063	205.327	225.352
890	0.184	3.404	0	248.145	241.875	123.523		890	1.385	3.845	1	267.429	217.899	228.066
891	0.265	3.46	0	250.174	204.038	126.811		891	1.416	3.859	1	267.686	200.74	230.453
892	0.239	3.395	0	248.142	221.984	123.877		892	1.44	3.919	1	271.701	206.601	235.01
893	0.099	3.35	0	246.331	191.029	124.829		893	1.369	3.866	1	270.176	225.756	234.587
894	0.31	3.449	0	247.731	237.274	121.429		894	1.33	3.869	1	270.817	219.262	229.94
895	0.489	3.562	0	249.008	213.769	124.627		895	1.428	3.826	0	270.056	214.063	230.032
896	0.52	3.583	0	250.215	230.629	121.215		896	1.611	3.951	1	270.057	212.223	225.885
897	0.153	3.339	0	245.04	232.834	121.403		897	1.665	3.902	1	267.415	205.854	223.228
898	0.141	3.42	0	248.357	268.559	121.57		898	1.474	3.916	1	273.639	227.784	233.55
899	0.204	3.418	0	247.075	270.397	121.405		899	1.442	3.844	1	266.724	187.93	229.523
900	0.676	3.611	0	249.491	300.424	124.868		900	1.677	3.815	1	269.934	214.102	225.66
901	0.206	3.34	0	245.601	291.494	122.349		901	1.506	3.809	1	266.296	199.149	227.559
902	0.468	3.526	0	248.756	291.653	121.496		902	1.263	3.881	1	270.171	214.279	232.23
903	0.218	3.377	0	246.372	343.372	122.512		903	1.557	3.817	1	263.674	209.337	225.731
904	0.525	3.585	0	248.935	397.588	122.294		904	1.423	3.805	1	268.129	197.246	220.024
905	0.28	3.458	0	247.875	387.714	122		905	1.372	3.916	1	271.949	217.926	229.489
906	0.439	3.516	0	249.451	379.119	124.823		906	1.467	3.912	1	270.991	213.913	219.362
907	0.227	3.411	0	246.798	362.713	124.249		907	1.339	3.859	1	271.324	222.29	216.938
908	0.154	3.302	0	246.196	325.513	123.646		908	0.785	3.557	1	263.522	202.382	233.533
909	0.394	3.491	0	248.742	348.326	124.836		909	1.248	3.781	1	268.153	226.691	227.709
910	0.292	3.447	0	246.181	351.936	120.632		910	1.438	3.829	1	268.994	208.969	225.597
911	0.171	3.388	0	246.491	328.377	121.876		911	1.533	3.917	1	271.602	215.484	228.23
912	0.109	3.394	0	248.816	366.089	120.418		912	1.405	3.861	1	270.776	246.223	230.861
913	0.188	3.33	0	246.574	366.676	121.206		913	1.26	3.818	1	269.211	216.376	228.797
914	0.617	3.578	0	248.028	353.383	124.211		914	1.439	3.908	1	271.584	217.951	228.261
915	0.187	3.322	0	246.7	369.934	119.98		915	1.064	3.785	1	269.079	225.147	221.308
916	0.241	3.285	0	246.616	392.457	124.352		916	1.456	3.869	1	267.38	215.469	229.827
917	0.361	3.514	0	248.362	368.348	123.967		917	1.454	3.861	1	270.557	215.043	230.193
918	0.341	3.49	0	248.297	377.988	123.67		918	1.368	3.866	1	268.774	203.205	232.051
919	0.301	3.483	0	247.561	296.105	126.515		919	1.686	3.896	1	271.505	221.748	216.191
920	0.427	3.517	0	248.089	350.722	125.969		920	1.422	3.949	1	272.679	200.817	228.71
921	0.237	3.442	0	247.119	337.308	124.335		921	1.371	3.885	1	272.253	186.962	232.935
922	0.327	3.484	0	248.567	332.098	127.244		922	1.562	3.848	1	270.674	189.685	231.517
923	0.289	3.366	0	246.332	328.727	121.921		923	1.544	3.861	1	272.645	222.533	223.852
924	0.293	3.429	0	247.405	339.664	127.429		924	1.307	3.784	1	265.625	204.386	225.561
925	0.299	3.421	0	247.237	336.985	124.482		925	1.542	3.896	1	272.982	238.984	221.802
926	0.532	3.525	0	248.121	359.21	123.566		926	1.511	3.879	1	268.676	203.553	228.472
927	0.396	3.497	0	247.824	359.643	123.105		927	1.116	3.797	1	268.58	182.733	221.872
928	0.538	3.557	0	248.884	357.454	124.225		928	1.347	3.823	1	266.243	193.892	216.705
929	0.177	3.39	0	248.594	335.468	123.003		929	1.257	3.842	1	271.337	222.218	230.166
930	0.189	3.399	0	247.492	331.648	122.642		930	1.363	3.866	1	270.429	217.878	223.871
931	0.352	3.484	0	248.269	329.017	124.935		931	1.323	3.858	1	268.19	201.906	226.602
932	0.129	3.377	0	247.165	320.833	123.883		932	1.416	3.857	1	267.904	222.454	226.726
933	0.32	3.468	0	246.705	319.093	119.611		933	1.103	3.807	1	270.257	183.846	218.766
934	0.252	3.411	0	246.867	315.619	123.246		934	1.273	3.767	1	268.335	216.002	219.752
935	0.268	3.434	0	247.043	317.902	125.956		935	1.415	3.803	1	266.645	214.619	229.746
936	0.501	3.531	0	248.289	326.895	121.743		936	1.465	3.874	1	270.534	200.537	234.63
937	0.26	3.392	0	247.093	331.235	124.583		937	1.418	3.914	1	271.591	195.381	229.45
938	0.394	3.523	0	248.508	342.978	128.009		938	1.383	3.863	1	269.155	208.4	227.615
939	0.136	3.375	0	246.634	333.286	122.739		939	1.402	3.845	1	268.786	197.631	231.101
940	0.613	3.586	0	247.433	325.336	124.696		940	1.257	3.901	1	272.686	229.838	233.589
941	0.6	3.587	0	250.852	315.4	128.876		941	1.31	3.837	1	271.547	229.489	227.991
942	0.316	3.472	0	249.342	327.25	125.624		942	1.508	3.929	1	271.962	225.499	229.797
943	0.617	3.59	0	248.331	329.201	120.484		943	1.438	3.846	1	270.197	210.503	216.06
944	0.319	3.458	0	249.643	344.888	121.4		944	1.503	3.835	1	265.748	199.682	222.954
945	0.251	3.442	0	246.846	328.685	124.441		945	1.347	3.847	1	272.753	232.634	235.19
946	0.191	3.3	0	246.609	329.239	122.839		946	1.197	3.753	1	268.266	226.975	233.484
947	0.323	3.442	0	246.707	306.081	123.684		947	1.443	3.835	1	269.277	220.589	226.996
948	0.228	3.448	0	249.084	306.664	125.573		948	1.378	3.856	1	270.087	230.203	232.565
949	0.121	3.396	0	248.408	334.697	124.238		949	1.588	3.921	1	272.053	222.919	231.809
950	0.307	3.481	0	247.518	323.695	122.619		950	1.376	3.844	1	269.93	212.757	233.962
951	0.169	3.384	0	247.754	299.578	120.89		951	1.402	3.873	1	268.661	227.622	231.727
952	0.373	3.498	0	249.519	288.614	121.476		952	1.347	3.781	1	268.892	215.37	225.137
953	0.228	3.29	0	245.699	329.618	124.648		953	1.321	3.851	1	270.787	191.049	225.004
954	0.528	3.599	0	250.842	298.576	126.274		954	1.47	3.863	1	271.607	200.548	230.526
955	0.155	3.368	0	248.152	286.716	121.943		955	1.466	3.906	1	273.235	208.712	228.505
956	0.242	3.376	0	247.984	272.992	123.697		956	1.44	3.868	1	267.409	219.273	225.083
957	0.669	3.588	0	248.383	284.07	126.564		957	1.298	3.86	1	271.406	192.892	231.392
958	0.167	3.417	0	247.135	263.438	125.472		958	1.232	3.836	1	271.345	188.777	229.113
959	0.317	3.484	0	247.749	254.438	124.122		959	1.147	3.814	1	270.599	194.024	228.142
960	0.194	3.435	0	248.464	320.779	124.825		960	1.056	3.305	1	263.558	187.547	225.709
961	0.296	3.46	0	248.652	265.927	119.506		961	1.142	3.807	1	269.616	191.83	236.261
962	0.58	3.54	0	246.984	269.052	125.656		962	0.835	3.52	1	266.748	198.473	228.004
963	0.234	3.436	0	248.859	257.616	120.965		963	1.187	3.729	1	270.543	204.156	231.441
964	0.231	3.463	0	248.068	259.671	125.071		964	1.301	3.838	1	272.354	227.315	225.589
965	0.572	3.566	0	247.434	285.675	126.095		965	1.267	3.82	1	270.637	219.816	230.978
966	0.829	3.604	0	247.681	255.758	125.21		966	1.239	3.774	1	267.341	218.376	227.307
967	0.253	3.427	0	248.469	288.413	127.077		967	1.426	3.879	1	270.431	225.415	224.594
968	0.61	3.567	0	247.308	293.156	124.456		968	1.402	3.869	1	269.13	218.714	230.343
969	0.566	3.586	0	248.826	306.943	126.821		969	1.178	3.834	1	270.881	219.307	227.308
970	0.346	3.233	0	245.748	306.909	120.495		970	1.502	3.903	1	272.765	218.026	239.42
971	0.296	3.455	0	247.185	297.548	126.244		971	1.37	3.794	1	265.896	202.698	229.342
972	0.574	3.578	0	247.772	291.329	121.963		972	1.466	3.894	1	269.102	219.552	228.455
973	0.283	3.45	0	248.176	292.031	125.231		973	1.373	3.865	1	270.682	228.087	223.756
974	0.152	3.367	0	245.333	336.048	122.149		974	1.3	3.842	1	270.446	225.068	225.624
975	0.205	3.321	0	247.092	321.606	122.83		975	1.317	3.858	1	269.309	231.068	216.695
976	0.308	3.42	0	247.534	391.787	123.089		976	1.713	3.812	0	270.04	200.303	227.24
977	0.187	3.313	0	247.108	338.197	121.452		977	1.344	3.884	1	270.485	218.722	218.425
978	0.178	3.344	0	247.153	296.322	122.469		978	1.459	3.878	1	271.825	220.294	235.345
979	0.254	3.343	0	246.884	266.518	123.065		979	1.327	3.882	1	271.982	220.447	236.658
980	0.418	3.499	0	247.774	254.175	123.269		980	1.368	3.871	1	270.001	213.126	227.029
981	0.148	3.395	0	247.273	280.086	122.064		981	1.481	3.86	1	271.812	229.39	228.963
982	0.106	3.41	0	249.156	289.287	124.774		982	1.269	3.851	1	272.243	236.442	219.514
983	0.405	3.555	0	250.51	285.858	121.688		983	1.273	3.871	1	269.886	222.796	223.85
984	0.337	3.501	0	248.26	272.763	127.156		984	1.483	3.878	1	271.618	236.264	226.047
985	0.387	3.492	0	247.709	301.931	122.032		985	1.378	3.901	1	271.072	221.68	231.05
986	0.336	3.508	0	248.726	289.249	122.354		986	1.503	3.888	1	270.54	213.443	229.424
987	0.387	3.488	0	249.494	277.741	124.881		987	1.461	3.842	1	267.66	184.305	226.829
988	0.181	3.385	0	249.73	285.927	123.662		988	1.544	3.888	1	270.057	196.008	229.449
989	0.322	3.418	0	246.771	292.377	122.233		989	1.436	3.884	1	271.178	216.853	224.341
990	0.355	3.52	0	250.53	283.919	124.094		990	1.326	3.791	1	269.069	195.263	238.52
991	0.223	3.4	0	248.396	255.398	124.517		991	1.685	3.873	1	268.488	212.926	225.96
992	0.209	3.303	0	246.796	293.143	124.938		992	1.443	3.87	1	270.827	215.335	228.098
993	0.262	3.458	0	248.276	287.671	122.701		993	1.34	3.898	1	269.886	201.897	230.579
994	0.697	3.635	0	250.158	259.926	125.625		994	1.57	3.886	1	272.435	188.477	230.252
995	0.302	3.432	0	246.735	253.223	122.245		995	1.357	3.9	1	270.522	218.77	232.384
996	0.428	3.549	0	248.665	242.343	124.458		996	1.509	3.846	1	270.971	215.106	229.403
997	0.374	3.472	0	247.779	261.344	125.282		997	1.353	3.837	1	269.08	215.385	222.746
998	0.245	3.452	0	247.402	248.103	124.042		998	1.33	3.869	1	268.787	224.241	232.955
999	0.337	3.461	0	248.203	259.45	121.391		999	1.31	3.802	1	267.711	206.187	232.218
1000	0.159	3.387	0	247.829	261.467	121.038		1000	1.579	3.946	1	271.513	229.81	227.715
